# Supplementary material for: BRCA-Monet: a breast cancer specific drug treatment mode-of-action network for treatment effective prediction using large scale microarray database
Source: BMC Syst Biol. 2013 Dec 9;7(Suppl 5):S5. doi: 10.1186/1752-0509-7-S5-S5 (PMC4029357; doi:10.1186/1752-0509-7-S5-S5)
Supplement: Additional file 1 — Detailed cMap prediction result for E2 treatment query. [file 1752-0509-7-S5-S5-S1.xls]

## Sheet: by cmap name
rank	cmap name	mean	n	enrichment	p	specificity	percent non-null
1	MS-275	-0.954	2	-1	0	0.0247	100
2	vorinostat	-0.697	12	-0.855	0	0.0266	100
3	trichostatin A	-0.597	182	-0.735	0	0	89
4	cephaeline	-0.563	5	-0.889	6e-05	0.0361	100
5	scriptaid	-0.701	3	-0.962	0.00018	0	100
6	prochlorperazine	-0.276	16	-0.506	0.00018	0.0472	50
7	mefloquine	-0.481	5	-0.805	0.00064	0.0278	80
8	5252917	0.657	2	0.977	0.00087	0	100
9	raloxifene	-0.465	7	-0.67	0.00114	0.013	85
10	perhexiline	-0.476	4	-0.821	0.00193	0.0168	100
11	ceforanide	0.199	4	0.813	0.00235	0.0207	50
12	bacitracin	0.516	3	0.89	0.00252	0.0068	100
13	ikarugamycin	-0.525	3	-0.886	0.00292	0.0152	100
14	iloprost	0.353	3	0.876	0.00357	0.0197	66
15	isoxicam	0.29	5	0.722	0.00378	0.0549	60
16	diethylstilbestrol	0.413	6	0.666	0.00399	0.0737	66
17	bufexamac	-0.404	4	-0.786	0.00426	0	75
18	norcyclobenzaprine	-0.404	4	-0.778	0.00501	0.031	75
19	riboflavin	-0.412	4	-0.777	0.00511	0	75
20	arachidonyltrifluoromethane	0.576	2	0.946	0.00535	0	100
21	rifabutin	-0.517	3	-0.859	0.00563	0.075	100
22	1,4-chrysenequinone	-0.586	2	-0.947	0.00618	0	100
23	gossypol	-0.265	6	-0.634	0.00707	0.0455	50
24	iopamidol	0.208	4	0.753	0.00718	0.0503	50
25	0173570-0000	-0.473	6	-0.633	0.00731	0.0949	66
26	trimethylcolchicinic acid	-0.224	4	-0.755	0.00734	0	50
27	PNU-0251126	-0.218	6	-0.631	0.00769	0.0333	50
28	PNU-0230031	-0.319	8	-0.553	0.00774	0.0208	62
29	trifluridine	-0.428	4	-0.749	0.0079	0.0246	75
30	tranexamic acid	0.33	5	0.685	0.00795	0.092	60
31	menadione	-0.623	2	-0.937	0.00817	0.023	100
32	Prestwick-857	0.262	4	0.743	0.0082	0.0452	50
33	depudecin	-0.588	2	-0.937	0.00821	0.0197	100
34	deptropine	-0.245	4	-0.744	0.00857	0	50
35	cimetidine	0.236	5	0.679	0.00863	0.0057	60
36	securinine	0.578	4	0.737	0.00937	0.0584	75
37	pseudopelletierine	-0.235	4	-0.729	0.01082	0.0296	50
38	loperamide	-0.296	6	-0.613	0.01093	0.1053	66
39	paclitaxel	0.296	6	0.609	0.01122	0.0081	50
40	Prestwick-1082	0.379	3	0.817	0.01208	0.0368	66
41	josamycin	0.259	5	0.66	0.01226	0.0617	60
42	terazosin	0.295	4	0.719	0.01259	0.0393	50
43	rotenone	0.496	4	0.713	0.01365	0.0292	75
44	theobromine	0.422	4	0.711	0.01428	0	75
45	oxybenzone	0.255	4	0.707	0.01522	0.0471	50
46	irinotecan	-0.372	3	-0.787	0.01973	0.163	66
47	chenodeoxycholic acid	0.229	4	0.688	0.01993	0.1319	50
48	pregnenolone	0.344	4	0.681	0.0222	0.0516	75
49	amantadine	0.153	4	0.681	0.02238	0.0881	50
50	helveticoside	0.309	6	0.572	0.02272	0.3745	66
51	bepridil	-0.425	4	-0.677	0.02401	0.0758	75
52	molindone	0.396	4	0.676	0.02433	0.025	75
53	indoprofen	0.192	4	0.675	0.02461	0.0617	50
54	harmol	0.403	4	0.668	0.02682	0.0543	75
55	alvespimycin	0.291	12	0.404	0.02684	0.2644	50
56	emetine	-0.519	4	-0.665	0.02847	0.3	75
57	furazolidone	0.192	4	0.663	0.02934	0.1032	50
58	flupentixol	-0.456	4	-0.662	0.02942	0.056	75
59	hesperetin	-0.253	5	-0.594	0.03174	0.037	60
60	remoxipride	-0.193	4	-0.654	0.03312	0.1117	50
61	fipexide	-0.286	3	-0.747	0.03315	0.0387	66
62	econazole	-0.382	4	-0.652	0.03453	0.1111	75
63	digoxigenin	0.315	5	0.586	0.03739	0.2588	60
64	carbenoxolone	0.246	4	0.641	0.0406	0.0327	75
65	monobenzone	-0.255	4	-0.635	0.04297	0.0743	50
66	puromycin	-0.374	4	-0.629	0.04673	0.2388	50
67	metixene	-0.34	4	-0.628	0.04683	0.0923	75
68	parbendazole	0.284	4	0.628	0.04816	0.0763	50
69	nadide	0.239	4	0.622	0.05118	0.0643	50
70	scoulerine	0.263	4	0.618	0.05427	0.0725	50
71	metrizamide	0.234	4	0.613	0.05771	0.1301	50
72	etoposide	-0.383	4	-0.61	0.05916	0.1795	50
73	sulconazole	-0.236	4	-0.605	0.06338	0.1645	50
74	protriptyline	-0.257	4	-0.604	0.06366	0.1203	50
75	propoxycaine	0.204	4	0.604	0.06382	0.0329	50
76	diazoxide	0.228	5	0.544	0.06579	0.0743	60
77	AG-028671	-0.3	3	-0.677	0.0681	0.0724	66
78	spiperone	-0.225	2	-0.81	0.07193	0.114	50
79	thiethylperazine	-0.423	4	-0.59	0.07623	0.0539	75
80	digitoxigenin	0.307	4	0.581	0.08228	0.381	50
81	estropipate	0.227	4	0.58	0.08345	0.0898	50
82	ramifenazone	0.223	4	0.579	0.08425	0.0452	50
83	quinostatin	-0.364	2	-0.79	0.08633	0.3435	50
84	N6-methyladenosine	0.159	4	0.571	0.09165	0.1018	50
85	latamoxef	-0.337	3	-0.643	0.09192	0.1264	66
86	simvastatin	-0.2	4	-0.573	0.09262	0.1467	50
87	Prestwick-675	0.251	4	0.57	0.0929	0.1864	50
88	pimozide	-0.29	4	-0.562	0.10301	0.292	50
89	strophanthidin	0.265	4	0.556	0.10696	0.4036	50
90	amiprilose	0.194	4	0.556	0.10718	0.0845	50
91	clebopride	0.146	4	0.554	0.10877	0.1375	50
92	5224221	-0.319	2	-0.749	0.12454	0.3008	50
93	chlorprothixene	-0.259	4	-0.543	0.12485	0.0816	50
94	cefotetan	0.353	3	0.612	0.12585	0.0915	66
95	lidocaine	-0.298	5	-0.488	0.1262	0.113	60
96	clobetasol	-0.366	3	-0.609	0.12952	0.0861	66
97	Prestwick-1083	0.374	3	0.609	0.13008	0.0511	66
98	solanine	-0.133	4	-0.539	0.13076	0.1694	50
99	prenylamine	-0.3	4	-0.536	0.13374	0.2477	50
100	perphenazine	-0.366	5	-0.479	0.1405	0.2966	60
101	alfadolone	0.166	3	0.599	0.14368	0.1529	66
102	buspirone	-0.149	4	-0.528	0.14454	0.0732	50
103	PF-01378883-00	0.225	4	0.526	0.14474	0.1511	50
104	probenecid	-0.232	4	-0.528	0.14486	0.0864	50
105	piperlongumine	-0.287	2	-0.73	0.1449	0.1899	50
106	blebbistatin	-0.279	2	-0.716	0.16019	0.2297	50
107	Prestwick-1080	0.291	4	0.513	0.16243	0.1203	50
108	epitiostanol	0.322	4	0.512	0.1636	0.1267	50
109	dienestrol	0.436	3	0.578	0.17611	0.3146	66
110	hydroflumethiazide	-0.31	5	-0.457	0.17871	0.201	60
111	phenazopyridine	-0.251	4	-0.498	0.18787	0.2279	50
112	calmidazolium	-0.254	2	-0.691	0.19007	0.3115	50
113	exisulind	0.147	2	0.687	0.19532	0.1377	50
114	papaverine	-0.243	4	-0.494	0.19591	0.2138	50
115	mercaptopurine	-0.215	2	-0.686	0.19643	0.1644	50
116	pronetalol	0.14	4	0.487	0.20446	0.1964	50
117	harmaline	0.199	4	0.487	0.20486	0.1268	50
118	aztreonam	-0.141	5	-0.443	0.20863	0.1325	60
119	articaine	-0.324	3	-0.556	0.21206	0.1297	66
120	MK-886	0.171	2	0.672	0.21472	0.1801	50
121	megestrol	0.18	4	0.481	0.2157	0.4061	50
122	androsterone	-0.204	4	-0.483	0.21618	0.0962	50
123	esculetin	-0.363	3	-0.55	0.22316	0.2628	66
124	levothyroxine sodium	0.281	4	0.475	0.22666	0.2517	50
125	dioxybenzone	-0.204	4	-0.472	0.23885	0.3065	50
126	sanguinarine	-0.274	2	-0.649	0.24691	0.475	50
127	fosfosal	0.177	4	0.457	0.26808	0.1844	50
128	clomifene	-0.337	4	-0.457	0.27387	0.2971	50
129	terfenadine	-0.35	3	-0.52	0.28543	0.5046	66
130	meclocycline	0.096	4	0.449	0.28634	0.3944	50
131	fluvastatin	-0.21	4	-0.452	0.2865	0.2708	50
132	prasterone	0.251	4	0.449	0.28668	0.3262	50
133	SR-95531	0.243	4	0.448	0.29004	0.1678	50
134	cicloheximide	-0.241	4	-0.45	0.29054	0.5111	50
135	carisoprodol	0.325	4	0.447	0.29145	0.2252	50
136	aminophylline	0.197	4	0.447	0.29179	0.2177	50
137	5230742	-0.344	2	-0.619	0.2924	0.3716	50
138	chloramphenicol	-0.198	4	-0.449	0.29273	0.4048	50
139	ribostamycin	-0.304	4	-0.447	0.29893	0.2798	50
140	phensuximide	0.184	4	0.443	0.30323	0.3333	50
141	amoxicillin	-0.338	4	-0.433	0.3354	0.5333	50
142	iopanoic acid	-0.133	4	-0.432	0.33744	0.35	50
143	gibberellic acid	0.249	4	0.429	0.34204	0.256	50
144	etidronic acid	0.073	4	0.427	0.34761	0.226	50
145	levomepromazine	-0.322	4	-0.426	0.35658	0.5514	50
146	isradipine	-0.201	4	-0.422	0.36697	0.3011	50
147	ketorolac	0.228	4	0.417	0.37466	0.3559	50
148	(-)-atenolol	-0.204	4	-0.415	0.38634	0.375	50
149	paracetamol	0.21	4	0.413	0.38889	0.2836	50
150	dimethadione	0.193	4	0.412	0.39056	0.2368	50
151	urapidil	-0.246	4	-0.414	0.39064	0.4706	50
152	altretamine	0.138	4	0.408	0.40253	0.3677	50
153	AH-6809	0.23	2	0.55	0.40507	0.391	50
154	metitepine	-0.14	4	-0.405	0.41807	0.4696	50
155	lactobionic acid	0.285	4	0.401	0.42509	0.3037	50
156	chloroquine	0.08	4	0.4	0.42959	0.4779	50
157	primidone	0.17	4	0.4	0.43007	0.3359	50
158	protoveratrine A	0.203	4	0.397	0.43993	0.4593	50
159	CP-944629	-0.254	4	-0.396	0.44624	0.5714	50
160	tetrandrine	-0.091	4	-0.394	0.45412	0.4722	50
161	isotretinoin	0.121	4	0.39	0.46092	0.5753	50
162	cefsulodin	0.187	4	0.39	0.46233	0.3769	50
163	pridinol	0.253	4	0.389	0.46349	0.456	50
164	glycocholic acid	0.157	4	0.387	0.46987	0.3643	50
165	syrosingopine	-0.257	4	-0.388	0.47272	0.5052	50
166	dexpanthenol	0.234	4	0.386	0.47536	0.4599	50
167	rilmenidine	-0.113	4	-0.38	0.50047	0.6027	50
168	dosulepin	-0.256	4	-0.374	0.51929	0.4188	50
169	niflumic acid	-0.218	4	-0.357	0.57962	0.5682	50
170	mepacrine	-0.354	2	-0.477	0.58485	0.4833	50
171	propantheline bromide	-0.198	4	-0.354	0.58961	0.5543	50
172	butein	-0.235	2	-0.467	0.62358	0.6383	50
173	debrisoquine	-0.197	4	-0.339	0.64055	0.5515	50
174	Prestwick-1100	-0.175	4	-0.338	0.64382	0.646	50
175	STOCK1N-35696	0.274	2	0.459	0.64959	0.8313	50
176	quipazine	-0.196	4	-0.331	0.66717	0.6855	50
177	propranolol	-0.255	4	-0.324	0.69323	0.6944	50
178	succinylsulfathiazole	-0.208	4	-0.32	0.70584	0.6059	50
179	flavoxate	-0.273	4	-0.316	0.71951	0.7212	50
180	cromoglicic acid	0.241	2	0.437	0.71965	0.7176	50
181	triflupromazine	-0.245	4	-0.313	0.72767	0.7586	50
182	clofibrate	0.212	2	0.416	0.77971	0.7879	50
183	12,13-EODE	0.792	1	0.997	---	---	100
184	HC toxin	-0.718	1	-0.979	---	---	100
185	tyrphostin AG-1478	-0.697	1	-0.975	---	---	100
186	5162773	0.597	1	0.973	---	---	100
187	5151277	0.531	1	0.955	---	---	100
188	tioguanine	-0.546	1	-0.936	---	---	100
189	BW-B70C	-0.539	1	-0.931	---	---	100
190	5666823	-0.516	1	-0.921	---	---	100
191	sulindac sulfide	-0.488	1	-0.904	---	---	100
192	phenyl biguanide	-0.487	1	-0.904	---	---	100
193	cantharidin	-0.455	1	-0.884	---	---	100
194	dimethyloxalylglycine	-0.455	1	-0.883	---	---	100
195	DL-PPMP	0	1	0.881	---	---	0
196	Gly-His-Lys	0.144	3	0.875	---	---	33
197	oligomycin	-0.435	1	-0.871	---	---	100
198	topiramate	0	1	0.865	---	---	0
199	5186223	0	1	0.864	---	---	0
200	5149715	0	1	0.862	---	---	0
201	gefitinib	-0.42	1	-0.862	---	---	100
202	5186324	0	1	0.85	---	---	0
203	splitomicin	0	1	0.844	---	---	0
204	HNMPA-(AM)3	-0.354	1	-0.834	---	---	100
205	viomycin	0.117	4	0.833	---	---	25
206	5109870	0	1	-0.81	---	---	0
207	dexverapamil	0	1	-0.81	---	---	0
208	MG-132	0	1	-0.797	---	---	0
209	vinblastine	0	3	0.797	---	---	0
210	heptaminol	0.098	5	0.795	---	---	20
211	isoflupredone	0	3	0.792	---	---	0
212	halofantrine	0.157	3	0.788	---	---	33
213	1,5-isoquinolinediol	0	1	0.788	---	---	0
214	adiphenine	0	5	0.787	---	---	0
215	exemestane	0	1	-0.779	---	---	0
216	sulmazole	0.148	3	0.778	---	---	33
217	celastrol	0	1	-0.776	---	---	0
218	quinpirole	0.105	4	0.776	---	---	25
219	guanabenz	0.092	5	0.774	---	---	20
220	DL-thiorphan	0	2	-0.764	---	---	0
221	ambroxol	0.09	4	0.761	---	---	25
222	tyrphostin AG-825	0	1	-0.76	---	---	0
223	3-acetamidocoumarin	0.075	4	0.76	---	---	25
224	pergolide	0.16	4	0.755	---	---	25
225	nadolol	0.134	4	0.752	---	---	25
226	demecolcine	0	1	0.751	---	---	0
227	carbimazole	0.109	3	0.745	---	---	33
228	naringenin	0	4	0.744	---	---	0
229	tomelukast	0	1	0.743	---	---	0
230	chlorzoxazone	-0.081	4	-0.734	---	---	25
231	Prestwick-983	0	3	0.733	---	---	0
232	phenoxybenzamine	0	4	-0.731	---	---	0
233	clorsulon	0.106	4	0.731	---	---	25
234	Y-27632	0	2	-0.731	---	---	0
235	gentamicin	0	4	0.728	---	---	0
236	timolol	0.146	4	0.726	---	---	25
237	atractyloside	0.214	5	0.724	---	---	40
238	thioperamide	0.2	5	0.723	---	---	40
239	fisetin	0	1	-0.721	---	---	0
240	iproniazid	0	5	0.719	---	---	0
241	cinchonine	0	4	0.716	---	---	0
242	talampicillin	-0.11	4	-0.714	---	---	25
243	podophyllotoxin	0	4	0.712	---	---	0
244	oxytetracycline	-0.106	3	-0.706	---	---	33
245	triflusal	-0.165	3	-0.705	---	---	33
246	decitabine	0	1	0.705	---	---	0
247	5248896	0	2	-0.704	---	---	0
248	pentoxifylline	0	5	0.701	---	---	0
249	Prestwick-559	-0.169	3	-0.7	---	---	33
250	vinburnine	0.149	4	0.7	---	---	25
251	vancomycin	0	4	0.697	---	---	0
252	bromperidol	-0.107	3	-0.697	---	---	33
253	tacrolimus	0.128	3	0.697	---	---	33
254	PF-00539745-00	0	3	0.695	---	---	0
255	Prestwick-692	0.12	4	0.692	---	---	25
256	rottlerin	0	3	-0.69	---	---	0
257	colistin	0	4	0.689	---	---	0
258	trimethobenzamide	0.093	5	0.685	---	---	20
259	thiamphenicol	0.065	5	0.685	---	---	20
260	ciclopirox	-0.172	4	-0.683	---	---	25
261	phenanthridinone	0	1	-0.682	---	---	0
262	oxamic acid	0	1	-0.681	---	---	0
263	trihexyphenidyl	0	3	0.681	---	---	0
264	5286656	0	1	-0.68	---	---	0
265	etiocholanolone	0	6	0.678	---	---	0
266	antimycin A	-0.129	5	-0.675	---	---	20
267	gliclazide	-0.146	4	-0.669	---	---	25
268	guanadrel	0.107	5	0.667	---	---	20
269	clomipramine	-0.126	4	-0.667	---	---	25
270	isocarboxazid	0.189	5	0.667	---	---	40
271	0297417-0002B	-0.234	3	-0.667	---	---	33
272	Prestwick-1084	-0.125	4	-0.662	---	---	25
273	5182598	0	2	-0.661	---	---	0
274	felbinac	0	4	0.659	---	---	0
275	repaglinide	0	4	-0.657	---	---	0
276	W-13	0	2	0.657	---	---	0
277	U0125	0	1	0.656	---	---	0
278	fenofibrate	0.152	3	0.655	---	---	33
279	Prestwick-642	0.083	4	0.655	---	---	25
280	resveratrol	-0.139	9	-0.653	---	---	22
281	imatinib	0	2	0.651	---	---	0
282	leflunomide	0	4	0.651	---	---	0
283	thiamine	0	3	0.65	---	---	0
284	Prestwick-1103	0	4	0.648	---	---	0
285	ribavirin	0	4	0.647	---	---	0
286	carteolol	0.122	4	0.647	---	---	25
287	trazodone	-0.161	3	-0.646	---	---	33
288	pararosaniline	0	1	-0.645	---	---	0
289	ampyrone	0.071	5	0.644	---	---	20
290	trapidil	0.122	3	0.643	---	---	33
291	pargyline	-0.134	4	-0.643	---	---	25
292	camptothecin	-0.156	3	-0.642	---	---	33
293	apigenin	0	4	-0.642	---	---	0
294	trioxysalen	-0.127	4	-0.642	---	---	25
295	ethionamide	0.09	3	0.639	---	---	33
296	aciclovir	0.084	6	0.638	---	---	16
297	bumetanide	0.148	4	0.637	---	---	25
298	chlorhexidine	0	5	0.637	---	---	0
299	nortriptyline	-0.088	4	-0.635	---	---	25
300	5114445	0	1	-0.633	---	---	0
301	clioquinol	-0.065	5	-0.629	---	---	20
302	aminocaproic acid	-0.114	3	-0.629	---	---	33
303	levobunolol	0.103	4	0.628	---	---	25
304	cefotiam	0.093	4	0.627	---	---	25
305	chloropyrazine	0.099	4	0.627	---	---	25
306	ronidazole	-0.154	3	-0.627	---	---	33
307	4,5-dianilinophthalimide	0	2	-0.625	---	---	0
308	PHA-00665752	0	1	-0.625	---	---	0
309	iopromide	0	4	0.624	---	---	0
310	diphenhydramine	0	5	0.62	---	---	0
311	diclofenamide	0	4	0.619	---	---	0
312	withaferin A	-0.159	4	-0.618	---	---	25
313	MG-262	0	3	-0.617	---	---	0
314	albendazole	0.217	3	0.617	---	---	33
315	ellipticine	-0.108	4	-0.614	---	---	25
316	pilocarpine	0.063	4	0.614	---	---	25
317	nimodipine	0	4	0.614	---	---	0
318	calcium folinate	0.104	5	0.613	---	---	40
319	hexetidine	0	4	0.611	---	---	0
320	biperiden	0.076	5	0.61	---	---	20
321	etacrynic acid	-0.195	3	-0.606	---	---	33
322	GW-8510	0	4	-0.605	---	---	0
323	5213008	0	1	-0.604	---	---	0
324	ondansetron	0	4	0.604	---	---	0
325	SC-560	0.208	3	0.603	---	---	33
326	dopamine	0	1	0.602	---	---	0
327	etynodiol	0.169	4	0.602	---	---	25
328	chrysin	0	3	-0.601	---	---	0
329	benzbromarone	0.103	3	0.601	---	---	33
330	nefopam	0.112	5	0.599	---	---	20
331	acepromazine	-0.13	4	-0.598	---	---	25
332	vigabatrin	0	3	0.597	---	---	0
333	dapsone	-0.021	5	0.595	---	---	20
334	ursodeoxycholic acid	-0.154	3	-0.594	---	---	33
335	pyrvinium	-0.078	6	-0.593	---	---	16
336	methazolamide	-0.138	4	-0.592	---	---	25
337	tracazolate	-0.113	4	-0.592	---	---	25
338	alsterpaullone	0	3	-0.591	---	---	0
339	hymecromone	0.112	4	0.589	---	---	25
340	BCB000040	0.117	4	0.588	---	---	25
341	merbromin	0.107	5	0.588	---	---	20
342	cefadroxil	0	4	0.587	---	---	0
343	acemetacin	0.012	4	0.587	---	---	25
344	2-deoxy-D-glucose	0	1	0.586	---	---	0
345	fluspirilene	-0.124	4	-0.584	---	---	25
346	ketotifen	0	4	0.583	---	---	0
347	flunarizine	-0.126	4	-0.582	---	---	25
348	semustine	-0.148	4	-0.582	---	---	25
349	sulfametoxydiazine	-0.095	4	-0.582	---	---	25
350	cefamandole	0.131	4	0.581	---	---	25
351	ticarcillin	-0.169	3	-0.581	---	---	33
352	fludrocortisone	0.036	8	0.581	---	---	12
353	ipratropium bromide	-0.22	3	-0.58	---	---	33
354	daunorubicin	0	4	-0.58	---	---	0
355	luteolin	0	4	-0.58	---	---	0
356	vanoxerine	0.102	4	0.579	---	---	25
357	PNU-0293363	-0.227	3	-0.578	---	---	33
358	apomorphine	-0.179	5	-0.576	---	---	40
359	methylprednisolone	-0.097	4	-0.576	---	---	25
360	5152487	0	1	-0.574	---	---	0
361	sulfaquinoxaline	0	3	0.573	---	---	0
362	isoniazid	0.078	5	0.573	---	---	20
363	cyclic adenosine monophosphate	0	4	0.573	---	---	0
364	Prestwick-691	0	3	0.571	---	---	0
365	pivmecillinam	0.093	4	0.571	---	---	25
366	pralidoxime	0	4	0.571	---	---	0
367	amphotericin B	0	4	0.571	---	---	0
368	alcuronium chloride	0	2	-0.57	---	---	0
369	sulfadimethoxine	0.015	5	0.57	---	---	20
370	levopropoxyphene	0.002	4	0.568	---	---	25
371	mimosine	0.118	3	0.568	---	---	33
372	azacitidine	0	3	-0.567	---	---	0
373	dimenhydrinate	0.095	4	0.567	---	---	25
374	medrysone	-0.096	6	-0.565	---	---	16
375	0179445-0000	-0.064	8	-0.564	---	---	12
376	primaquine	0	4	-0.563	---	---	0
377	benzocaine	0	4	0.562	---	---	0
378	proscillaridin	0.184	3	0.561	---	---	33
379	Prestwick-967	0.166	4	0.561	---	---	25
380	penbutolol	0.15	3	0.561	---	---	33
381	CP-863187	0.124	4	0.56	---	---	25
382	fluoxetine	0.117	4	0.559	---	---	25
383	quinidine	-0.162	3	-0.559	---	---	33
384	piperidolate	-0.162	3	-0.558	---	---	33
385	TTNPB	0	2	0.558	---	---	0
386	vidarabine	-0.129	4	-0.557	---	---	25
387	methotrexate	-0.081	8	-0.555	---	---	12
388	hyoscyamine	-0.183	5	-0.555	---	---	40
389	PHA-00745360	0	8	0.554	---	---	0
390	thioguanosine	0	4	-0.554	---	---	0
391	miconazole	-0.175	5	-0.553	---	---	40
392	5279552	0	2	-0.553	---	---	0
393	cyproheptadine	-0.224	5	-0.552	---	---	40
394	etomidate	-0.133	3	-0.551	---	---	33
395	adenosine phosphate	0.144	4	0.55	---	---	25
396	N-phenylanthranilic acid	0	1	0.549	---	---	0
397	arecoline	0.15	4	0.549	---	---	25
398	bambuterol	0.133	4	0.549	---	---	25
399	iohexol	-0.088	4	0.548	---	---	0
400	alprostadil	0.015	7	0.548	---	---	14
401	sulfamonomethoxine	-0.084	4	0.547	---	---	0
402	ergocalciferol	0.104	4	0.547	---	---	25
403	cefmetazole	0	4	0.547	---	---	0
404	cytochalasin B	0	1	-0.546	---	---	0
405	spaglumic acid	0	2	0.546	---	---	0
406	clofazimine	0.023	5	0.546	---	---	20
407	cefapirin	0.144	4	0.545	---	---	25
408	diloxanide	0.116	4	0.544	---	---	25
409	pheneticillin	-0.003	4	0.543	---	---	25
410	harpagoside	0	4	0.542	---	---	0
411	(-)-catechin	0	1	-0.542	---	---	0
412	nafcillin	0.13	4	0.542	---	---	25
413	meteneprost	0	4	0.537	---	---	0
414	ginkgolide A	0	4	-0.537	---	---	0
415	ionomycin	0	3	-0.536	---	---	0
416	meticrane	0	5	-0.535	---	---	0
417	oxybuprocaine	-0.109	4	-0.534	---	---	25
418	nipecotic acid	-0.093	4	-0.533	---	---	25
419	sulfinpyrazone	-0.115	4	-0.532	---	---	25
420	cytisine	0.176	4	0.532	---	---	25
421	pyridoxine	-0.131	4	-0.531	---	---	25
422	cloperastine	-0.148	6	-0.531	---	---	33
423	zaprinast	0	4	0.53	---	---	0
424	milrinone	0	3	-0.529	---	---	0
425	N-acetylmuramic acid	0	4	0.528	---	---	0
426	dipyridamole	-0.179	6	-0.528	---	---	33
427	chlortalidone	-0.122	4	0.528	---	---	0
428	rifampicin	0.112	4	0.527	---	---	25
429	naltrexone	0	5	0.527	---	---	0
430	chlorogenic acid	0	4	0.525	---	---	0
431	methyldopate	0	4	0.525	---	---	0
432	canadine	0.02	4	0.524	---	---	25
433	proguanil	0	3	0.524	---	---	0
434	yohimbic acid	0.137	3	0.523	---	---	33
435	ciprofloxacin	0.156	5	0.522	---	---	40
436	iodixanol	0.167	3	0.522	---	---	33
437	CP-320650-01	0	8	0.521	---	---	0
438	N-acetyl-L-leucine	-0.108	4	-0.521	---	---	25
439	(+)-chelidonine	0.193	4	0.52	---	---	25
440	thapsigargin	0	3	-0.519	---	---	0
441	3-nitropropionic acid	-0.096	4	-0.519	---	---	25
442	azapropazone	-0.072	3	0.519	---	---	33
443	rimexolone	-0.139	4	-0.519	---	---	25
444	benzathine benzylpenicillin	-0.062	4	0.519	---	---	0
445	clemastine	0	3	0.517	---	---	0
446	guanethidine	-0.133	3	-0.517	---	---	33
447	reserpine	-0.156	3	-0.515	---	---	33
448	ethaverine	-0.088	4	-0.515	---	---	25
449	pyrithyldione	-0.08	4	0.515	---	---	0
450	morantel	0	5	-0.515	---	---	0
451	cefepime	0	4	0.515	---	---	0
452	midodrine	0.053	5	0.515	---	---	20
453	5140203	0	1	0.515	---	---	0
454	butamben	0.119	4	0.514	---	---	25
455	clenbuterol	0.069	5	0.514	---	---	20
456	hexamethonium bromide	-0.095	5	-0.514	---	---	20
457	fluorometholone	-0.119	4	-0.513	---	---	25
458	levamisole	-0.107	4	-0.512	---	---	25
459	tocainide	0	4	0.512	---	---	0
460	felodipine	-0.221	7	-0.512	---	---	42
461	lisuride	-0.031	5	0.51	---	---	20
462	tetracycline	0.147	5	0.509	---	---	40
463	NU-1025	0	2	0.507	---	---	0
464	harmalol	0	3	0.507	---	---	0
465	promethazine	-0.141	4	-0.507	---	---	25
466	ouabain	0.13	4	0.507	---	---	25
467	proglumide	0	5	0.506	---	---	0
468	parthenolide	-0.157	4	-0.506	---	---	25
469	3-aminobenzamide	0	1	0.505	---	---	0
470	nystatin	0	3	0.505	---	---	0
471	skimmianine	0	4	-0.503	---	---	0
472	zardaverine	0.032	4	0.503	---	---	25
473	citalopram	0	4	0.503	---	---	0
474	moroxydine	0.105	5	0.502	---	---	20
475	clidinium bromide	0.135	4	0.502	---	---	25
476	dacarbazine	-0.134	4	-0.501	---	---	25
477	berberine	0	4	-0.5	---	---	0
478	fenoterol	0.161	3	0.5	---	---	33
479	tridihexethyl	0.108	4	0.499	---	---	25
480	cefaclor	0	4	0.499	---	---	0
481	quinisocaine	-0.094	4	-0.499	---	---	25
482	PF-00875133-00	0.156	3	0.497	---	---	33
483	ajmaline	-0.083	3	0.497	---	---	0
484	demecarium bromide	0.034	4	0.496	---	---	25
485	dextromethorphan	-0.033	4	-0.496	---	---	25
486	disopyramide	0.132	4	0.496	---	---	25
487	fenbendazole	0	4	0.496	---	---	0
488	melatonin	0	4	0.495	---	---	0
489	cefoxitin	0	4	0.494	---	---	0
490	amodiaquine	0	4	-0.493	---	---	0
491	tiletamine	0.114	4	0.493	---	---	25
492	pindolol	0	5	0.493	---	---	0
493	PHA-00767505E	-0.01	4	0.492	---	---	25
494	betulinic acid	0.004	4	0.492	---	---	25
495	netilmicin	0.122	4	0.492	---	---	25
496	biotin	0	3	0.492	---	---	0
497	15(S)-15-methylprostaglandin E2	0.144	4	0.491	---	---	25
498	lomustine	0	4	-0.491	---	---	0
499	SC-58125	0.101	4	0.491	---	---	25
500	astemizole	-0.236	5	-0.49	---	---	40
501	methacholine chloride	0	3	-0.49	---	---	0
502	harmine	0.148	4	-0.489	---	---	0
503	homosalate	0	4	0.489	---	---	0
504	finasteride	-0.038	6	0.488	---	---	16
505	7-aminocephalosporanic acid	0	4	0.487	---	---	0
506	8-azaguanine	0	4	-0.487	---	---	0
507	carbachol	-0.126	4	-0.486	---	---	25
508	flumequine	0.103	4	0.486	---	---	25
509	flurbiprofen	0.12	5	0.485	---	---	20
510	thiostrepton	0	4	-0.485	---	---	0
511	ciprofibrate	0.121	4	0.485	---	---	25
512	gabapentin	0.098	4	0.485	---	---	25
513	xamoterol	-0.117	3	0.484	---	---	0
514	folic acid	0.041	4	0.484	---	---	25
515	imipenem	0	4	-0.483	---	---	0
516	niclosamide	-0.271	5	-0.482	---	---	40
517	STOCK1N-35874	0	2	0.482	---	---	0
518	mecamylamine	0.249	3	0.481	---	---	33
519	cycloserine	-0.12	4	-0.481	---	---	25
520	bezafibrate	0	4	-0.48	---	---	0
521	hycanthone	-0.126	4	-0.48	---	---	25
522	methoxamine	0	4	0.48	---	---	0
523	ketanserin	0	4	-0.48	---	---	0
524	racecadotril	0.139	4	0.479	---	---	25
525	praziquantel	0	4	0.478	---	---	0
526	metoprolol	-0.132	4	0.478	---	---	0
527	furosemide	0.01	4	0.478	---	---	25
528	S-propranolol	-0.119	4	-0.478	---	---	25
529	clotrimazole	0	5	-0.477	---	---	0
530	metronidazole	-0.064	5	0.477	---	---	0
531	streptozocin	0.113	4	0.477	---	---	25
532	acenocoumarol	0	5	0.476	---	---	0
533	etamivan	-0.108	4	-0.476	---	---	25
534	myosmine	-0.05	6	0.475	---	---	0
535	hydrocortisone	-0.092	3	-0.474	---	---	33
536	streptomycin	-0.096	4	0.474	---	---	0
537	metampicillin	-0.072	5	0.473	---	---	0
538	hydrocotarnine	-0.03	4	-0.473	---	---	25
539	tyloxapol	0	4	-0.473	---	---	0
540	clonidine	0.119	4	0.472	---	---	25
541	nicergoline	-0.134	5	-0.472	---	---	20
542	nocodazole	0.219	6	0.472	---	---	33
543	5255229	0	2	-0.471	---	---	0
544	dexpropranolol	0	3	-0.471	---	---	0
545	zimeldine	-0.108	5	-0.471	---	---	20
546	mebendazole	0.084	5	0.471	---	---	20
547	norethisterone	0	4	-0.471	---	---	0
548	0175029-0000	-0.138	6	-0.471	---	---	16
549	Prestwick-972	0.215	3	0.47	---	---	33
550	cefotaxime	0.108	5	0.47	---	---	40
551	thioproperazine	-0.199	5	-0.47	---	---	40
552	mebhydrolin	0.109	4	0.47	---	---	25
553	calycanthine	0	4	0.47	---	---	0
554	coralyne	0	4	0.469	---	---	0
555	memantine	-0.111	4	0.469	---	---	0
556	tobramycin	-0.094	4	-0.468	---	---	25
557	antazoline	0	4	0.468	---	---	0
558	tenoxicam	0.1	4	0.468	---	---	25
559	piroxicam	0	4	-0.468	---	---	0
560	acebutolol	0	5	0.467	---	---	40
561	NS-398	0	3	0.465	---	---	0
562	moxisylyte	-0.016	5	-0.465	---	---	20
563	PF-00539758-00	0	3	0.464	---	---	0
564	cyproterone	-0.099	4	-0.464	---	---	25
565	imipramine	0	4	-0.463	---	---	0
566	amikacin	0	4	0.463	---	---	0
567	isocorydine	0	4	0.462	---	---	0
568	omeprazole	0	4	-0.46	---	---	0
569	CP-645525-01	-0.171	3	-0.459	---	---	33
570	nizatidine	0	4	0.458	---	---	0
571	imidurea	-0.138	3	-0.457	---	---	33
572	noretynodrel	-0.086	4	-0.457	---	---	25
573	nalbuphine	-0.063	5	-0.457	---	---	40
574	cobalt chloride	-0.027	3	0.457	---	---	33
575	arachidonic acid	-0.156	3	-0.456	---	---	33
576	bephenium hydroxynaphthoate	-0.154	5	-0.456	---	---	40
577	fasudil	0	2	0.455	---	---	0
578	apramycin	-0.104	4	-0.455	---	---	25
579	cefalexin	-0.087	5	-0.454	---	---	20
580	meprylcaine	0.102	4	0.454	---	---	25
581	trimetazidine	0	4	-0.454	---	---	0
582	chlorphenesin	-0.109	4	-0.453	---	---	25
583	pepstatin	0.132	4	0.453	---	---	25
584	mifepristone	-0.02	4	-0.453	---	---	25
585	genistein	0.168	17	0.453	---	---	29
586	Prestwick-664	-0.066	6	-0.452	---	---	16
587	difenidol	0	3	-0.452	---	---	0
588	mephentermine	-0.192	5	-0.452	---	---	40
589	pirenperone	0.076	5	0.452	---	---	20
590	isoconazole	-0.06	5	-0.452	---	---	20
591	C-75	0	4	0.451	---	---	0
592	pentoxyverine	0	4	-0.451	---	---	0
593	sulfanilamide	0.132	4	0.451	---	---	25
594	carbinoxamine	0	4	0.45	---	---	0
595	Chicago Sky Blue 6B	0.105	4	0.45	---	---	25
596	azaperone	0	4	0.449	---	---	0
597	levcycloserine	0	4	-0.449	---	---	0
598	lansoprazole	0.122	4	0.449	---	---	25
599	etilefrine	-0.091	4	0.449	---	---	0
600	mafenide	0.121	5	0.449	---	---	40
601	promazine	-0.095	6	-0.449	---	---	16
602	H-7	0	4	0.449	---	---	0
603	altizide	-0.116	4	0.448	---	---	0
604	eucatropine	-0.14	6	-0.448	---	---	33
605	trimipramine	0.116	4	-0.447	---	---	0
606	flumetasone	-0.147	6	-0.446	---	---	33
607	phthalylsulfathiazole	-0.101	5	-0.446	---	---	20
608	azlocillin	-0.097	4	-0.446	---	---	25
609	levonorgestrel	-0.181	6	-0.445	---	---	33
610	roxithromycin	0	4	-0.445	---	---	0
611	beta-escin	-0.144	6	-0.444	---	---	33
612	nomegestrol	-0.192	3	0.444	---	---	0
613	glibenclamide	0	4	-0.444	---	---	0
614	homatropine	0.099	5	0.444	---	---	20
615	dequalinium chloride	0	4	-0.443	---	---	0
616	nomifensine	-0.094	5	-0.443	---	---	20
617	maprotiline	-0.086	4	0.442	---	---	0
618	Prestwick-674	0	6	-0.442	---	---	0
619	proxymetacaine	-0.079	4	-0.442	---	---	25
620	2-aminobenzenesulfonamide	-0.136	4	0.442	---	---	0
621	Prestwick-984	0.151	4	0.441	---	---	25
622	canavanine	-0.103	3	-0.44	---	---	33
623	colforsin	-0.18	5	-0.44	---	---	40
624	dihydroergocristine	-0.112	4	0.44	---	---	0
625	trichlormethiazide	0.072	4	0.44	---	---	25
626	scopoletin	0	2	-0.439	---	---	0
627	doxazosin	0	4	-0.438	---	---	0
628	tropine	0	4	0.438	---	---	0
629	etofenamate	-0.109	4	-0.437	---	---	25
630	fusaric acid	-0.084	4	-0.437	---	---	25
631	etanidazole	0	4	0.435	---	---	0
632	propidium iodide	0.116	4	0.434	---	---	25
633	SB-203580	0	5	0.433	---	---	0
634	vincamine	-0.005	6	0.433	---	---	16
635	nimesulide	0	4	-0.433	---	---	0
636	guanfacine	0	5	-0.432	---	---	0
637	piperacillin	0.085	5	0.432	---	---	20
638	mephenytoin	-0.017	4	0.432	---	---	25
639	scopolamine N-oxide	-0.091	5	-0.431	---	---	20
640	5707885	-0.145	4	-0.431	---	---	25
641	glycopyrronium bromide	0.101	5	0.43	---	---	20
642	sulfasalazine	-0.086	5	-0.429	---	---	20
643	L-methionine sulfoximine	0	4	0.429	---	---	0
644	dorzolamide	0	4	0.429	---	---	0
645	geldanamycin	0.304	15	0.428	---	---	46
646	amiodarone	0	5	-0.428	---	---	0
647	chlorambucil	0.098	4	0.428	---	---	25
648	gelsemine	0.119	4	0.428	---	---	25
649	cefoperazone	-0.164	3	0.428	---	---	0
650	vinpocetine	0.002	4	-0.427	---	---	25
651	flunisolide	-0.066	6	-0.427	---	---	16
652	zidovudine	-0.115	4	-0.427	---	---	25
653	erastin	0	4	0.427	---	---	0
654	hydroquinine	0	4	0.427	---	---	0
655	propylthiouracil	0	4	-0.426	---	---	0
656	procaine	-0.088	5	-0.426	---	---	20
657	butacaine	0.09	4	0.426	---	---	25
658	dilazep	-0.019	5	-0.426	---	---	20
659	betaxolol	-0.105	4	-0.426	---	---	25
660	riluzole	0.021	5	0.425	---	---	20
661	cetirizine	-0.118	4	-0.425	---	---	25
662	mebeverine	0	4	0.425	---	---	0
663	oxprenolol	-0.128	4	-0.425	---	---	25
664	iocetamic acid	0.107	4	0.425	---	---	25
665	chlorpromazine	-0.078	19	-0.424	---	---	21
666	roxarsone	0	4	-0.424	---	---	0
667	meropenem	-0.128	4	-0.424	---	---	25
668	ethotoin	-0.159	6	-0.424	---	---	33
669	fluocinonide	-0.075	5	-0.423	---	---	20
670	moxonidine	0	3	-0.423	---	---	0
671	fusidic acid	-0.183	4	0.423	---	---	0
672	eticlopride	-0.083	4	0.423	---	---	0
673	ioxaglic acid	0	3	0.423	---	---	0
674	tetracaine	0	3	0.422	---	---	0
675	ebselen	0	3	-0.421	---	---	0
676	dinoprostone	0	4	0.421	---	---	0
677	amoxapine	-0.217	5	-0.42	---	---	40
678	betahistine	0	4	-0.419	---	---	0
679	cloxacillin	-0.121	4	0.419	---	---	0
680	oxybutynin	0.11	4	-0.419	---	---	0
681	crotamiton	0.137	4	0.418	---	---	25
682	isometheptene	0.031	4	0.417	---	---	25
683	raubasine	-0.113	4	0.417	---	---	0
684	doxorubicin	0	3	-0.417	---	---	0
685	halcinonide	-0.166	5	-0.417	---	---	40
686	adrenosterone	-0.093	4	-0.417	---	---	25
687	denatonium benzoate	0	4	0.417	---	---	0
688	rolitetracycline	-0.111	4	-0.416	---	---	25
689	oxetacaine	-0.188	5	-0.416	---	---	40
690	bupropion	-0.117	4	-0.416	---	---	25
691	suprofen	0.134	4	0.415	---	---	25
692	iobenguane	-0.084	4	-0.415	---	---	25
693	naftifine	0	4	0.414	---	---	0
694	cefalonium	0	3	0.414	---	---	0
695	loracarbef	0.114	4	0.414	---	---	25
696	verteporfin	-0.159	3	-0.413	---	---	33
697	cortisone	0	3	-0.412	---	---	0
698	neostigmine bromide	0	4	0.411	---	---	0
699	proxyphylline	0	4	-0.411	---	---	0
700	suloctidil	0	4	0.411	---	---	0
701	alfuzosin	-0.071	5	-0.41	---	---	20
702	oxolamine	-0.013	4	0.41	---	---	25
703	cisapride	0	4	-0.41	---	---	0
704	11-deoxy-16,16-dimethylprostaglandin E2	0	4	-0.408	---	---	0
705	tiabendazole	0	4	-0.408	---	---	0
706	bergenin	0	4	0.408	---	---	0
707	nabumetone	0.097	4	0.408	---	---	25
708	bisacodyl	0	4	-0.408	---	---	0
709	atropine	0	4	-0.408	---	---	0
710	theophylline	0.121	4	0.408	---	---	25
711	nialamide	0.122	4	0.407	---	---	25
712	dirithromycin	0	3	-0.407	---	---	0
713	ornidazole	-0.097	5	-0.406	---	---	20
714	atracurium besilate	-0.182	3	0.406	---	---	0
715	chlortetracycline	-0.168	5	-0.406	---	---	40
716	ampicillin	0	4	0.406	---	---	0
717	metyrapone	0	4	-0.406	---	---	0
718	butoconazole	-0.13	4	-0.405	---	---	25
719	propafenone	0	4	-0.405	---	---	0
720	indometacin	-0.112	8	-0.405	---	---	25
721	tolazamide	-0.115	3	0.405	---	---	0
722	6-bromoindirubin-3'-oxime	0	7	-0.404	---	---	0
723	prednisolone	0.143	5	0.404	---	---	20
724	mepyramine	0	4	-0.403	---	---	0
725	betulin	0	3	0.403	---	---	0
726	valinomycin	0	4	0.403	---	---	0
727	bacampicillin	-0.134	4	0.403	---	---	0
728	diflorasone	-0.094	4	-0.403	---	---	25
729	sulfamethoxazole	0.067	5	0.402	---	---	20
730	co-dergocrine mesilate	-0.09	4	0.402	---	---	0
731	hydrastine hydrochloride	-0.092	4	-0.402	---	---	25
732	meclofenamic acid	-0.058	5	0.401	---	---	0
733	bendroflumethiazide	0	6	0.4	---	---	0
734	budesonide	0	4	-0.397	---	---	0
735	15-delta prostaglandin J2	-0.066	15	-0.397	---	---	13
736	fluphenazine	-0.232	18	-0.397	---	---	44
737	phenindione	0	4	-0.396	---	---	0
738	testosterone	0.122	5	0.396	---	---	20
739	hydrastinine	0	5	0.396	---	---	0
740	acetazolamide	0	4	-0.395	---	---	0
741	tolmetin	0.117	4	0.395	---	---	25
742	heliotrine	-0.084	6	-0.395	---	---	16
743	sulfachlorpyridazine	0	5	0.394	---	---	0
744	famprofazone	-0.085	6	-0.394	---	---	16
745	natamycin	0	4	-0.394	---	---	0
746	etamsylate	0	4	-0.393	---	---	0
747	paromomycin	0.145	4	0.393	---	---	25
748	atropine methonitrate	0	3	-0.393	---	---	0
749	methapyrilene	-0.115	4	-0.392	---	---	25
750	AH-23848	0	3	0.392	---	---	0
751	5194442	0	4	0.392	---	---	0
752	ketoprofen	0.064	6	0.391	---	---	16
753	BAS-012416453	0.002	3	-0.39	---	---	33
754	STOCK1N-35215	0	3	-0.39	---	---	0
755	ifenprodil	0	4	-0.39	---	---	0
756	diphenylpyraline	-0.15	6	0.39	---	---	0
757	nisoxetine	0	4	-0.389	---	---	0
758	AR-A014418	0	3	0.389	---	---	0
759	mexiletine	0	6	0.389	---	---	0
760	Prestwick-860	-0.121	4	-0.389	---	---	25
761	fenoprofen	0.03	6	-0.388	---	---	16
762	santonin	0	4	0.388	---	---	0
763	oleandomycin	0	5	0.388	---	---	0
764	ascorbic acid	-0.109	4	0.387	---	---	0
765	homochlorcyclizine	-0.153	4	-0.387	---	---	25
766	diprophylline	0.02	5	0.386	---	---	20
767	lovastatin	-0.034	4	0.386	---	---	25
768	zomepirac	0	4	-0.385	---	---	0
769	tranylcypromine	-0.135	5	-0.385	---	---	20
770	tetryzoline	0	3	0.385	---	---	0
771	meglumine	0	4	0.385	---	---	0
772	diltiazem	0	5	-0.385	---	---	0
773	nilutamide	0.092	4	0.384	---	---	25
774	dehydrocholic acid	0	5	0.384	---	---	0
775	corticosterone	-0.039	4	0.383	---	---	25
776	nitrofurantoin	0	5	-0.383	---	---	0
777	mitoxantrone	0	3	-0.382	---	---	0
778	lumicolchicine	0	3	0.382	---	---	0
779	naftidrofuryl	0.027	4	0.382	---	---	25
780	colchicine	0.081	6	0.381	---	---	33
781	flufenamic acid	0	6	0.381	---	---	0
782	lycorine	0.252	5	0.38	---	---	40
783	anabasine	0.138	3	0.38	---	---	33
784	cefazolin	0	5	0.38	---	---	0
785	nifedipine	-0.063	7	-0.38	---	---	14
786	mepenzolate bromide	0.069	5	0.379	---	---	20
787	doxylamine	0.076	5	0.379	---	---	20
788	bretylium tosilate	0.033	4	0.379	---	---	25
789	colecalciferol	-0.109	4	-0.379	---	---	25
790	F0447-0125	0	4	0.379	---	---	0
791	monorden	0.149	22	0.379	---	---	31
792	clemizole	0	5	-0.379	---	---	0
793	dihydroergotamine	0.006	5	0.378	---	---	20
794	bromocriptine	-0.227	5	-0.378	---	---	40
795	corbadrine	-0.139	4	-0.378	---	---	25
796	metacycline	0.11	4	0.377	---	---	25
797	flunixin	0.021	5	-0.377	---	---	20
798	flutamide	-0.071	5	-0.377	---	---	20
799	dexibuprofen	0	4	0.376	---	---	0
800	thiamazole	-0.016	6	0.376	---	---	16
801	orciprenaline	-0.103	4	0.376	---	---	0
802	Prestwick-981	-0.08	3	0.375	---	---	33
803	prednisone	0	5	0.374	---	---	0
804	drofenine	0.081	4	-0.374	---	---	25
805	dantrolene	-0.076	6	0.374	---	---	0
806	proadifen	0	4	-0.373	---	---	0
807	sitosterol	-0.117	4	-0.373	---	---	25
808	demeclocycline	0.088	6	0.372	---	---	16
809	cinchocaine	-0.071	5	-0.372	---	---	20
810	suxibuzone	-0.097	4	-0.372	---	---	25
811	metoclopramide	0	6	0.371	---	---	0
812	esculin	-0.084	4	-0.371	---	---	25
813	profenamine	0.008	4	0.371	---	---	25
814	spiradoline	0	4	0.371	---	---	0
815	cinoxacin	0	4	0.37	---	---	0
816	brinzolamide	0.012	4	0.37	---	---	25
817	levocabastine	0	4	-0.37	---	---	0
818	Prestwick-685	0	5	-0.369	---	---	0
819	rosiglitazone	0.167	14	0.369	---	---	35
820	bethanechol	0.144	4	0.369	---	---	25
821	propofol	0.058	4	0.369	---	---	25
822	lanatoside C	-0.015	6	0.369	---	---	16
823	enalapril	0	4	0.369	---	---	0
824	lobelanidine	0.114	4	0.368	---	---	25
825	tamoxifen	-0.255	7	-0.368	---	---	42
826	(+)-isoprenaline	-0.087	4	0.368	---	---	0
827	xylazine	-0.113	4	-0.368	---	---	25
828	estradiol	0.209	37	0.367	---	---	35
829	betazole	0	5	0.367	---	---	0
830	nifurtimox	0.095	4	0.367	---	---	25
831	prednicarbate	0	3	0.366	---	---	0
832	STOCK1N-28457	0	3	0.365	---	---	0
833	alfaxalone	0	3	-0.364	---	---	0
834	estrone	0.192	4	0.364	---	---	25
835	asiaticoside	0.138	4	0.363	---	---	25
836	phenazone	0.114	3	0.363	---	---	33
837	isoetarine	0.144	4	0.362	---	---	25
838	trimethadione	0.11	4	0.362	---	---	25
839	procyclidine	0.132	4	0.361	---	---	25
840	cinnarizine	0.086	4	0.36	---	---	25
841	glafenine	0	4	-0.36	---	---	0
842	citiolone	0.088	6	0.36	---	---	16
843	practolol	-0.088	4	-0.36	---	---	25
844	oxymetazoline	0	4	0.359	---	---	0
845	thiocolchicoside	0	4	0.359	---	---	0
846	pentamidine	-0.082	5	-0.359	---	---	20
847	oxyphenbutazone	-0.1	4	-0.358	---	---	25
848	lisinopril	0.175	3	0.358	---	---	33
849	benfotiamine	-0.067	5	-0.358	---	---	20
850	methocarbamol	0.21	3	0.358	---	---	33
851	CAY-10397	-0.166	3	-0.357	---	---	33
852	sulfamethoxypyridazine	0	5	-0.357	---	---	0
853	napelline	-0.135	4	-0.356	---	---	25
854	piromidic acid	0	4	0.355	---	---	0
855	seneciphylline	0	4	-0.355	---	---	0
856	16-phenyltetranorprostaglandin E2	0	4	0.355	---	---	0
857	butyl hydroxybenzoate	0.213	5	0.354	---	---	40
858	cotinine	0.056	6	0.353	---	---	16
859	yohimbine	-0.096	5	-0.352	---	---	20
860	6-azathymine	-0.088	4	-0.352	---	---	25
861	fulvestrant	-0.295	40	-0.352	---	---	47
862	pirenzepine	-0.124	5	-0.352	---	---	20
863	mianserin	0.007	5	-0.351	---	---	20
864	mefexamide	-0.081	4	0.351	---	---	0
865	methylergometrine	0	4	0.351	---	---	0
866	domperidone	0.144	4	0.351	---	---	25
867	rolipram	0	4	-0.35	---	---	0
868	spiramycin	0.079	6	0.35	---	---	16
869	novobiocin	0.133	9	0.349	---	---	33
870	sisomicin	0	4	0.349	---	---	0
871	captopril	-0.174	5	-0.349	---	---	40
872	kanamycin	-0.097	4	-0.349	---	---	25
873	tiaprofenic acid	-0.041	4	0.349	---	---	25
874	telenzepine	-0.106	4	-0.348	---	---	25
875	fursultiamine	0.132	4	0.348	---	---	25
876	eldeline	0.058	6	0.348	---	---	16
877	BCB000039	0	3	-0.347	---	---	0
878	pheniramine	0.073	5	0.347	---	---	20
879	florfenicol	0	4	-0.346	---	---	0
880	foliosidine	0.051	6	0.346	---	---	33
881	gemfibrozil	0.078	5	0.346	---	---	20
882	hexylcaine	0.102	4	0.346	---	---	25
883	naphazoline	0.219	5	0.345	---	---	40
884	mycophenolic acid	-0.186	3	-0.345	---	---	33
885	docosahexaenoic acid ethyl ester	0	2	-0.345	---	---	0
886	trifluoperazine	-0.188	16	-0.345	---	---	37
887	calcium pantothenate	0.107	4	0.344	---	---	25
888	danazol	-0.183	4	-0.343	---	---	25
889	carcinine	0.177	4	0.343	---	---	25
890	naloxone	0.087	6	0.343	---	---	16
891	delsoline	0	4	-0.342	---	---	0
892	LM-1685	0.17	3	0.342	---	---	33
893	gabexate	-0.059	4	0.341	---	---	0
894	quinethazone	0.126	4	0.341	---	---	25
895	ethosuximide	-0.123	4	-0.34	---	---	25
896	etifenin	-0.064	4	-0.339	---	---	25
897	sulfabenzamide	0.032	4	-0.339	---	---	25
898	PHA-00851261E	0.027	8	0.339	---	---	12
899	hesperidin	0.097	4	0.338	---	---	25
900	minoxidil	-0.1	5	0.338	---	---	0
901	piribedil	0	4	0.338	---	---	0
902	metanephrine	-0.019	5	0.338	---	---	20
903	mephenesin	0	5	-0.337	---	---	0
904	aceclofenac	0.147	4	0.337	---	---	25
905	dipivefrine	0	4	0.337	---	---	0
906	naproxen	-0.043	9	0.337	---	---	0
907	ricinine	-0.085	4	-0.336	---	---	25
908	fluticasone	-0.235	4	0.335	---	---	0
909	16,16-dimethylprostaglandin E2	-0.019	3	0.335	---	---	33
910	amprolium	0.067	5	0.335	---	---	20
911	sparteine	0.172	4	0.334	---	---	25
912	doxepin	0	3	-0.334	---	---	0
913	2,6-dimethylpiperidine	0	5	-0.334	---	---	0
914	alexidine	0	4	-0.333	---	---	0
915	cyclobenzaprine	0.02	4	0.333	---	---	25
916	Prestwick-665	-0.092	5	-0.332	---	---	20
917	tiapride	0	5	0.332	---	---	0
918	kawain	0	5	0.332	---	---	0
919	3-acetylcoumarin	-0.027	5	-0.332	---	---	20
920	methylbenzethonium chloride	-0.07	6	-0.331	---	---	16
921	vitexin	0.128	4	0.331	---	---	25
922	tetramisole	0.049	4	0.331	---	---	25
923	midecamycin	0.106	5	0.331	---	---	20
924	tribenoside	-0.114	4	-0.331	---	---	25
925	PHA-00846566E	0	3	0.33	---	---	0
926	capsaicin	0.091	4	0.33	---	---	25
927	prilocaine	0.162	6	0.33	---	---	33
928	pirinixic acid	0.095	5	0.33	---	---	20
929	deferoxamine	-0.155	8	-0.33	---	---	25
930	Prestwick-920	-0.118	4	-0.33	---	---	25
931	xylometazoline	-0.113	4	-0.329	---	---	25
932	ceftazidime	0.113	3	0.329	---	---	33
933	benzthiazide	0.122	4	0.328	---	---	25
934	monocrotaline	0	4	-0.328	---	---	0
935	tolbutamide	0	7	0.328	---	---	0
936	noscapine	0	4	0.328	---	---	0
937	thioridazine	-0.13	20	-0.327	---	---	30
938	loxapine	-0.078	4	-0.327	---	---	25
939	amiloride	0.11	5	0.327	---	---	20
940	ofloxacin	0.099	5	0.327	---	---	40
941	pimethixene	-0.159	3	-0.326	---	---	33
942	pyrimethamine	0	5	-0.326	---	---	0
943	mevalolactone	0.041	3	0.326	---	---	33
944	chlormezanone	-0.088	4	0.325	---	---	0
945	clorgiline	0	4	-0.325	---	---	0
946	clofilium tosylate	0	3	0.324	---	---	0
947	sulfadiazine	0.063	5	0.324	---	---	20
948	picotamide	0	5	0.324	---	---	0
949	salsolinol	0	3	0.324	---	---	0
950	hydrochlorothiazide	0	5	0.324	---	---	0
951	estriol	0.02	4	-0.323	---	---	25
952	0225151-0000	0	3	0.323	---	---	0
953	alpha-ergocryptine	0.082	6	0.323	---	---	16
954	physostigmine	0.033	4	0.322	---	---	25
955	sertaconazole	0	4	-0.322	---	---	0
956	Prestwick-682	0	4	0.322	---	---	0
957	ticlopidine	0.203	5	0.321	---	---	40
958	ethisterone	0.028	6	0.321	---	---	16
959	gliquidone	0.125	4	0.321	---	---	25
960	benzethonium chloride	0	3	0.321	---	---	0
961	cyclizine	0.063	4	-0.32	---	---	25
962	SB-202190	0.046	5	-0.32	---	---	20
963	serotonin	0.123	5	0.319	---	---	20
964	carmustine	0.218	3	0.319	---	---	33
965	ethoxyquin	-0.165	5	-0.319	---	---	40
966	orlistat	0	5	0.319	---	---	0
967	isopropamide iodide	-0.08	4	-0.319	---	---	25
968	ursolic acid	0.13	4	0.319	---	---	25
969	tolfenamic acid	0.095	4	0.319	---	---	25
970	artemisinin	0.117	3	-0.318	---	---	0
971	tropicamide	0	6	-0.318	---	---	0
972	etodolac	0	5	0.318	---	---	0
973	canrenoic acid	0	4	-0.318	---	---	0
974	betamethasone	0.195	3	0.317	---	---	33
975	ioversol	0	4	-0.317	---	---	0
976	metaraminol	0	4	-0.317	---	---	0
977	fenbufen	0.06	6	0.317	---	---	16
978	enoxacin	0	4	0.316	---	---	0
979	chlorcyclizine	-0.219	6	-0.316	---	---	33
980	meclozine	0.005	5	-0.316	---	---	20
981	tonzonium bromide	0	4	-0.316	---	---	0
982	mesalazine	-0.109	5	0.316	---	---	0
983	pipemidic acid	-0.182	3	0.316	---	---	0
984	niridazole	0	4	0.315	---	---	0
985	progesterone	0.106	4	0.315	---	---	25
986	cinchonidine	0.014	4	0.315	---	---	25
987	enilconazole	-0.042	4	-0.315	---	---	25
988	(-)-MK-801	0	4	-0.314	---	---	0
989	AG-012559	0	3	0.314	---	---	0
990	minaprine	0.148	5	0.314	---	---	20
991	pinacidil	-0.131	4	-0.313	---	---	25
992	abamectin	0	4	-0.313	---	---	0
993	bicuculline	0.115	4	0.313	---	---	25
994	cyclopenthiazide	0.033	4	0.312	---	---	25
995	terbutaline	-0.086	4	-0.312	---	---	25
996	erythromycin	0.078	5	0.312	---	---	20
997	chloropyramine	-0.16	4	-0.312	---	---	25
998	tolazoline	-0.019	5	0.311	---	---	20
999	dyclonine	0	4	0.31	---	---	0
1000	tolnaftate	-0.081	5	0.31	---	---	0
1001	metergoline	-0.1	4	-0.31	---	---	25
1002	piperine	0.098	4	0.31	---	---	25
1003	5155877	-0.158	4	-0.31	---	---	25
1004	chlorphenamine	-0.134	4	-0.309	---	---	25
1005	torasemide	-0.137	4	-0.309	---	---	25
1006	ifosfamide	0	3	0.309	---	---	0
1007	triamcinolone	0.092	5	0.309	---	---	40
1008	Prestwick-864	0.108	4	0.309	---	---	25
1009	alclometasone	-0.097	4	-0.309	---	---	25
1010	equilin	0.153	5	0.308	---	---	20
1011	pentetic acid	0.06	5	0.308	---	---	40
1012	octopamine	0.122	4	0.308	---	---	25
1013	naringin	0	4	0.308	---	---	0
1014	lidoflazine	-0.232	3	-0.307	---	---	33
1015	dicycloverine	-0.156	5	-0.307	---	---	40
1016	sulpiride	0.05	5	0.307	---	---	40
1017	desoxycortone	-0.124	4	-0.307	---	---	25
1018	lasalocid	-0.019	4	0.307	---	---	25
1019	suramin sodium	0	4	0.307	---	---	0
1020	aminophenazone	-0.089	5	-0.307	---	---	20
1021	Prestwick-689	0.124	4	0.306	---	---	25
1022	oxamniquine	-0.105	4	0.306	---	---	0
1023	diperodon	0	3	0.306	---	---	0
1024	procarbazine	-0.122	3	-0.306	---	---	33
1025	aminoglutethimide	0.06	3	0.305	---	---	33
1026	myricetin	-0.111	4	0.305	---	---	0
1027	tetroquinone	0	4	0.305	---	---	0
1028	idazoxan	-0.007	4	-0.305	---	---	25
1029	digoxin	0.059	4	0.304	---	---	25
1030	alprenolol	-0.079	4	-0.304	---	---	25
1031	aconitine	-0.096	4	0.304	---	---	0
1032	furaltadone	-0.002	6	-0.304	---	---	16
1033	acacetin	0	6	-0.304	---	---	0
1034	5253409	0	2	-0.304	---	---	0
1035	hydroxyachillin	-0.095	4	-0.303	---	---	25
1036	sulfadoxine	0.195	3	0.303	---	---	33
1037	flucloxacillin	0.002	4	0.302	---	---	25
1038	fendiline	0.032	3	0.301	---	---	33
1039	hydroxyzine	-0.02	5	0.301	---	---	20
1040	ivermectin	0	5	-0.301	---	---	0
1041	sulfathiazole	0.103	5	0.301	---	---	40
1042	5211181	0	2	-0.301	---	---	0
1043	saquinavir	0	4	0.301	---	---	0
1044	norfloxacin	-0.11	5	-0.3	---	---	20
1045	phenylpropanolamine	-0.128	4	-0.3	---	---	25
1046	dizocilpine	0	5	0.298	---	---	0
1047	probucol	0.01	6	0.298	---	---	16
1048	sulfafurazole	0.011	5	-0.298	---	---	20
1049	tinidazole	0	6	0.298	---	---	0
1050	mestranol	-0.083	4	-0.297	---	---	25
1051	pirlindole	-0.191	3	0.297	---	---	0
1052	terconazole	-0.164	4	-0.297	---	---	25
1053	neomycin	-0.108	5	-0.297	---	---	20
1054	Prestwick-1085	-0.007	4	-0.297	---	---	25
1055	zalcitabine	-0.113	4	0.296	---	---	0
1056	dydrogesterone	-0.098	4	-0.296	---	---	25
1057	lobeline	-0.082	4	-0.295	---	---	25
1058	metamizole sodium	0.115	6	-0.294	---	---	0
1059	selegiline	0	4	0.294	---	---	0
1060	monensin	0.018	6	0.293	---	---	16
1061	etofylline	-0.107	5	-0.293	---	---	20
1062	pempidine	-0.012	5	-0.293	---	---	40
1063	pentetrazol	0	4	-0.293	---	---	25
1064	tetraethylenepentamine	0.131	6	0.292	---	---	33
1065	griseofulvin	0.104	5	0.292	---	---	20
1066	lomefloxacin	-0.074	6	-0.292	---	---	33
1067	khellin	-0.102	5	0.291	---	---	0
1068	lithocholic acid	-0.072	6	-0.291	---	---	33
1069	ranitidine	0.024	5	-0.291	---	---	20
1070	dicoumarol	0	6	0.291	---	---	0
1071	diethylcarbamazine	-0.099	4	-0.291	---	---	25
1072	LY-294002	-0.139	61	-0.29	---	---	32
1073	rescinnamine	0.106	3	0.289	---	---	33
1074	meclofenoxate	-0.103	6	-0.289	---	---	16
1075	(-)-isoprenaline	-0.108	4	0.289	---	---	0
1076	fludroxycortide	-0.15	5	-0.289	---	---	40
1077	droperidol	0.086	4	0.289	---	---	25
1078	liothyronine	0.135	4	0.289	---	---	25
1079	lincomycin	-0.092	3	-0.288	---	---	33
1080	IC-86621	-0.12	4	0.288	---	---	0
1081	epivincamine	-0.176	4	-0.287	---	---	25
1082	corynanthine	0	3	0.287	---	---	0
1083	idoxuridine	-0.175	5	-0.286	---	---	40
1084	procainamide	0.108	4	-0.284	---	---	0
1085	thalidomide	-0.054	7	-0.284	---	---	14
1086	gallamine triethiodide	-0.144	5	-0.283	---	---	40
1087	cefuroxime	0.17	4	0.283	---	---	25
1088	lysergol	0.087	4	-0.283	---	---	25
1089	famotidine	-0.069	5	-0.282	---	---	20
1090	terguride	0.108	8	0.282	---	---	37
1091	methyldopa	-0.109	5	-0.282	---	---	20
1092	0198306-0000	-0.153	4	-0.282	---	---	25
1093	zoxazolamine	0	4	0.282	---	---	0
1094	beclometasone	-0.155	3	-0.281	---	---	33
1095	triprolidine	0.13	4	-0.281	---	---	25
1096	clopamide	0.006	4	0.281	---	---	25
1097	picrotoxinin	-0.123	4	-0.281	---	---	25
1098	doxycycline	0.011	5	0.28	---	---	20
1099	BCB000038	-0.177	4	-0.28	---	---	25
1100	piracetam	0	4	0.28	---	---	0
1101	nifenazone	-0.08	5	0.28	---	---	0
1102	PHA-00816795	0	2	-0.279	---	---	0
1103	pioglitazone	-0.037	11	0.279	---	---	0
1104	phentolamine	-0.068	7	0.279	---	---	0
1105	sulfaphenazole	-0.116	4	-0.279	---	---	25
1106	glipizide	0.081	5	0.278	---	---	20
1107	zuclopenthixol	-0.006	4	0.278	---	---	25
1108	tiratricol	0.033	4	-0.277	---	---	25
1109	minocycline	-0.068	5	-0.277	---	---	40
1110	laudanosine	0.028	4	-0.276	---	---	25
1111	tanespimycin	0.157	62	0.276	---	---	30
1112	cefixime	0	4	0.275	---	---	0
1113	atropine oxide	0	5	-0.275	---	---	0
1114	edrophonium chloride	0	5	-0.274	---	---	0
1115	carbarsone	0.128	4	0.274	---	---	25
1116	nitrendipine	0.053	5	-0.273	---	---	20
1117	rofecoxib	-0.079	6	-0.273	---	---	16
1118	indapamide	-0.072	6	-0.273	---	---	16
1119	oxantel	-0.086	4	0.273	---	---	0
1120	levodopa	0	5	-0.272	---	---	0
1121	metolazone	0	5	0.272	---	---	0
1122	R-atenolol	0.088	4	-0.272	---	---	25
1123	benperidol	0.087	4	-0.271	---	---	0
1124	lymecycline	0	4	0.271	---	---	0
1125	pentolonium	0	5	0.271	---	---	0
1126	gramine	0	4	-0.271	---	---	0
1127	pyrazinamide	0.124	4	0.271	---	---	25
1128	N-acetyl-L-aspartic acid	-0.104	4	-0.27	---	---	25
1129	betonicine	-0.006	6	0.27	---	---	16
1130	mesoridazine	0.038	4	-0.27	---	---	25
1131	nalidixic acid	0.085	5	0.269	---	---	20
1132	tomatidine	0	4	-0.269	---	---	0
1133	pizotifen	0	4	-0.268	---	---	0
1134	glimepiride	0.063	4	0.268	---	---	25
1135	hexestrol	0.095	4	-0.268	---	---	25
1136	boldine	0	4	0.267	---	---	0
1137	hydralazine	0.072	6	0.267	---	---	16
1138	adipiodone	0.12	4	0.267	---	---	25
1139	ritodrine	0	4	0.267	---	---	0
1140	sulfapyridine	-0.094	4	-0.267	---	---	25
1141	dobutamine	-0.104	4	0.265	---	---	0
1142	nicardipine	-0.14	4	-0.265	---	---	25
1143	isoxsuprine	-0.134	5	-0.265	---	---	40
1144	sulindac	-0.062	7	0.265	---	---	0
1145	convolamine	-0.085	4	0.264	---	---	0
1146	solasodine	0.06	6	-0.264	---	---	0
1147	alpha-estradiol	0.063	16	0.264	---	---	18
1148	diclofenac	0.124	5	0.264	---	---	20
1149	brompheniramine	0	4	0.264	---	---	0
1150	SC-19220	-0.12	4	-0.264	---	---	25
1151	benfluorex	-0.103	4	0.263	---	---	0
1152	dinoprost	-0.112	4	0.263	---	---	0
1153	lynestrenol	-0.045	5	-0.263	---	---	40
1154	benzydamine	0.047	4	-0.262	---	---	25
1155	epiandrosterone	0.081	4	0.262	---	---	25
1156	ozagrel	0.114	4	0.262	---	---	25
1157	4-hydroxyphenazone	-0.174	5	-0.262	---	---	40
1158	cefalotin	-0.129	4	-0.261	---	---	25
1159	dl-alpha tocopherol	0	4	0.261	---	---	0
1160	alpha-yohimbine	-0.125	3	0.26	---	---	0
1161	benzamil	-0.144	6	-0.26	---	---	33
1162	AG-013608	-0.045	8	0.26	---	---	0
1163	carbamazepine	0.022	8	-0.259	---	---	12
1164	azacyclonol	-0.156	5	-0.259	---	---	20
1165	sulfaguanidine	0.105	5	0.259	---	---	20
1166	0317956-0000	-0.044	8	0.259	---	---	12
1167	SR-95639A	-0.108	4	0.259	---	---	0
1168	labetalol	-0.164	4	-0.259	---	---	25
1169	allantoin	0.041	5	0.259	---	---	20
1170	metrifonate	-0.078	5	-0.259	---	---	20
1171	epirizole	0	5	-0.259	---	---	0
1172	sulfamerazine	0.07	5	0.259	---	---	20
1173	nifuroxazide	-0.049	4	-0.258	---	---	25
1174	kinetin	-0.141	4	0.258	---	---	0
1175	3-hydroxy-DL-kynurenine	0.055	6	0.257	---	---	16
1176	bupivacaine	0	4	0.256	---	---	0
1177	spectinomycin	0.093	4	-0.256	---	---	25
1178	baclofen	0.102	5	0.256	---	---	20
1179	sulfacetamide	-0.03	4	0.256	---	---	25
1180	piperacetazine	0.152	4	0.256	---	---	25
1181	desipramine	-0.148	4	-0.255	---	---	25
1182	methoxsalen	0	3	0.255	---	---	0
1183	bisoprolol	-0.095	4	0.254	---	---	0
1184	bucladesine	0.04	6	0.254	---	---	33
1185	isosorbide	-0.108	4	-0.253	---	---	25
1186	scopolamine	0	4	-0.253	---	---	0
1187	caffeic acid	0.133	3	0.253	---	---	33
1188	bromopride	-0.085	6	-0.253	---	---	16
1189	mefenamic acid	0.072	5	0.253	---	---	20
1190	naftopidil	-0.014	3	0.252	---	---	33
1191	anisomycin	-0.028	4	0.251	---	---	25
1192	Trolox C	0.005	4	-0.251	---	---	25
1193	pancuronium bromide	-0.118	4	-0.25	---	---	25
1194	salsolidin	0	4	0.25	---	---	0
1195	palmatine	0	4	-0.249	---	---	0
1196	quercetin	-0.07	6	-0.249	---	---	16
1197	pyrantel	0	5	-0.248	---	---	0
1198	oxaprozin	-0.118	6	-0.248	---	---	16
1199	acetohexamide	-0.108	4	-0.248	---	---	25
1200	ciclosporin	0.103	6	0.248	---	---	16
1201	sulfamethizole	0.117	4	0.248	---	---	25
1202	kaempferol	0.082	4	-0.248	---	---	25
1203	H-89	-0.155	3	-0.247	---	---	33
1204	dicloxacillin	-0.084	4	-0.245	---	---	25
1205	karakoline	-0.016	6	0.245	---	---	16
1206	sotalol	-0.071	4	-0.245	---	---	25
1207	stachydrine	-0.122	4	0.245	---	---	0
1208	sodium phenylbutyrate	-0.134	7	-0.245	---	---	42
1209	benzylpenicillin	-0.122	4	-0.244	---	---	25
1210	6-benzylaminopurine	-0.109	5	-0.244	---	---	20
1211	sirolimus	-0.107	44	-0.244	---	---	27
1212	CP-319743	-0.095	4	-0.244	---	---	25
1213	0316684-0000	-0.145	4	0.244	---	---	0
1214	paroxetine	0	4	0.244	---	---	0
1215	risperidone	0	3	-0.243	---	---	0
1216	spironolactone	-0.088	5	-0.243	---	---	20
1217	todralazine	-0.077	5	-0.242	---	---	20
1218	dexamethasone	-0.099	8	0.242	---	---	12
1219	oxedrine	0.009	4	0.241	---	---	25
1220	piretanide	-0.077	4	0.241	---	---	0
1221	tremorine	-0.029	4	-0.24	---	---	25
1222	meptazinol	0.026	4	-0.24	---	---	25
1223	orphenadrine	-0.024	6	0.24	---	---	16
1224	tretinoin	0.092	22	0.24	---	---	18
1225	valdecoxib	-0.023	3	0.239	---	---	33
1226	staurosporine	0.128	4	0.239	---	---	25
1227	ganciclovir	-0.149	4	-0.238	---	---	25
1228	buflomedil	0.113	4	0.238	---	---	25
1229	cyclopentolate	0.07	4	0.237	---	---	25
1230	copper sulfate	0.083	4	0.236	---	---	25
1231	amitriptyline	-0.091	6	-0.235	---	---	16
1232	ethambutol	0	5	0.235	---	---	0
1233	bemegride	-0.099	4	0.235	---	---	0
1234	10-methoxyharmalan	-0.111	4	-0.234	---	---	25
1235	arcaine	-0.106	4	-0.234	---	---	25
1236	flucytosine	0.078	4	0.234	---	---	25
1237	ramipril	0	4	0.234	---	---	0
1238	atovaquone	0.124	3	0.233	---	---	33
1239	alimemazine	0.138	4	0.233	---	---	25
1240	pivampicillin	-0.117	4	-0.232	---	---	25
1241	lorglumide	0.041	5	0.231	---	---	20
1242	butirosin	0.002	4	-0.23	---	---	25
1243	moracizine	-0.127	4	-0.229	---	---	25
1244	monastrol	-0.127	8	-0.228	---	---	37
1245	disulfiram	-0.105	5	-0.228	---	---	20
1246	mometasone	0	4	-0.227	---	---	0
1247	dihydrostreptomycin	0.068	5	0.226	---	---	20
1248	triamterene	-0.141	5	-0.226	---	---	20
1249	acetylsalicylic acid	-0.035	13	-0.225	---	---	23
1250	retrorsine	0.051	4	0.224	---	---	25
1251	dropropizine	-0.093	4	0.224	---	---	0
1252	celecoxib	-0.08	5	-0.223	---	---	40
1253	acetylsalicylsalicylic acid	0.15	4	0.223	---	---	25
1254	tetrahydroalstonine	-0.095	4	0.222	---	---	0
1255	ketoconazole	0.012	4	-0.222	---	---	25
1256	valproic acid	-0.196	57	-0.222	---	---	38
1257	CP-690334-01	-0.183	8	-0.222	---	---	37
1258	harman	0.123	4	0.219	---	---	25
1259	hemicholinium	-0.025	4	-0.218	---	---	25
1260	verapamil	0	6	-0.218	---	---	0
1261	troleandomycin	0.102	4	-0.216	---	---	0
1262	azathioprine	-0.011	7	0.216	---	---	14
1263	prazosin	-0.081	6	-0.216	---	---	16
1264	cyanocobalamin	-0.103	4	-0.216	---	---	25
1265	galantamine	0.129	4	0.216	---	---	25
1266	guaifenesin	-0.076	6	-0.215	---	---	16
1267	velnacrine	-0.108	4	-0.215	---	---	25
1268	hecogenin	0.008	4	-0.214	---	---	25
1269	PF-00562151-00	-0.119	8	-0.213	---	---	25
1270	letrozole	-0.125	4	0.212	---	---	0
1271	benserazide	-0.069	5	-0.211	---	---	20
1272	wortmannin	-0.17	18	-0.21	---	---	38
1273	amrinone	-0.016	4	0.21	---	---	25
1274	phenformin	-0.063	7	-0.209	---	---	14
1275	nitrofural	-0.059	4	0.208	---	---	25
1276	tubocurarine chloride	-0.002	4	0.206	---	---	25
1277	chlorpropamide	-0.01	6	0.203	---	---	16
1278	aminohippuric acid	-0.028	4	-0.202	---	---	25
1279	metformin	-0.086	10	0.199	---	---	0
1280	nicotinic acid	-0.124	4	-0.195	---	---	25
1281	fluvoxamine	0	4	-0.194	---	---	25
1282	methanthelinium bromide	-0.14	4	-0.191	---	---	25
1283	oxolinic acid	0.02	5	0.19	---	---	20
1284	flecainide	-0.011	6	0.189	---	---	16
1285	trimethoprim	0.006	5	0.188	---	---	20
1286	pipenzolate bromide	-0.038	4	-0.187	---	---	25
1287	alverine	-0.107	4	-0.185	---	---	25
1288	benzonatate	0.039	5	0.184	---	---	20
1289	molsidomine	-0.104	4	-0.184	---	---	25
1290	phenacetin	0.038	4	0.181	---	---	25
1291	fluorocurarine	-0.048	4	-0.181	---	---	25
1292	tacrine	-0.112	4	0.179	---	---	0
1293	clindamycin	0.051	5	0.176	---	---	20
1294	amylocaine	-0.093	5	0.175	---	---	0
1295	diphemanil metilsulfate	0.019	5	0.174	---	---	20
1296	haloperidol	-0.003	32	0.174	---	---	15
1297	ciclacillin	-0.088	4	-0.174	---	---	25
1298	clozapine	-0.121	17	0.169	---	---	0
1299	(+/-)-catechin	0.008	4	-0.169	---	---	25
1300	salbutamol	-0.098	5	-0.168	---	---	20
1301	troglitazone	-0.08	16	-0.163	---	---	25
1302	phenelzine	0.006	6	-0.161	---	---	16
1303	sulfadimidine	0.014	6	0.157	---	---	16
1304	pramocaine	0.026	5	0.156	---	---	20
1305	fenspiride	0.017	5	0.15	---	---	20
1306	decamethonium bromide	-0.099	4	0.148	---	---	0
1307	conessine	-0.116	4	0.144	---	---	0
1308	nordihydroguaiaretic acid	0.04	15	0.142	---	---	13
1309	diflunisal	-0.107	5	-0.139	---	---	20

## Sheet: by cmap name and cell line
rank	cmap name and cell line	mean	n	enrichment	p	specificity	percent non-null
1	MS-275 - PC3	-0.954	2	-1	0	0.0247	100
2	vorinostat - MCF7	-0.758	7	-0.975	0	0.0097	100
3	trichostatin A - PC3	-0.742	55	-0.932	0	0	98
4	trichostatin A - MCF7	-0.634	92	-0.827	0	0.0198	94
5	fulvestrant - MCF7	-0.595	21	-0.714	0	0.0146	80
6	tanespimycin - MCF7	0.312	36	0.428	0	0.2947	50
7	trichostatin A - HL60	-0.268	34	-0.407	0	0.2752	58
8	securinine - MCF7	0.828	2	0.998	2e-05	0	100
9	diethylstilbestrol - MCF7	0.736	3	0.985	4e-05	0.0047	100
10	geldanamycin - MCF7	0.496	10	0.662	0.0001	0.0894	70
11	epitiostanol - MCF7	0.842	2	0.989	0.00016	0.0128	100
12	estradiol - ssMCF7	0.7	2	0.989	0.00016	0	100
13	emetine - MCF7	-0.784	2	-0.989	0.00028	0.0278	100
14	raloxifene - MCF7	-0.708	3	-0.945	0.00028	0.0138	100
15	vorinostat - PC3	-0.786	2	-0.987	0.00042	0.0222	100
16	estropipate - MCF7	0.716	2	0.985	0.00044	0.0059	100
17	cephaeline - MCF7	-0.611	3	-0.934	0.00046	0.071	100
18	rotenone - PC3	0.712	2	0.984	0.00048	0	100
19	alvespimycin - MCF7	0.516	7	0.699	0.0005	0.0326	71
20	pregnenolone - MCF7	0.674	2	0.978	0.00084	0.0168	100
21	5252917 - MCF7	0.657	2	0.977	0.00087	0	100
22	bacitracin - MCF7	0.611	2	0.969	0.00171	0	100
23	monorden - MCF7	0.313	12	0.515	0.00178	0.108	50
24	digitoxigenin - MCF7	0.614	2	0.965	0.00207	0.0489	100
25	megestrol - MCF7	0.61	2	0.96	0.00266	0.0058	100
26	valproic acid - HL60	-0.317	14	-0.463	0.00269	0.2331	64
27	ikarugamycin - MCF7	-0.525	3	-0.886	0.00292	0.0152	100
28	diazoxide - MCF7	0.598	2	0.958	0.003	0.0061	100
29	fosfosal - MCF7	0.579	2	0.957	0.00324	0	100
30	scriptaid - PC3	-0.689	2	-0.962	0.00326	0.0106	100
31	estradiol - HL60	0.303	8	0.59	0.00335	0.1585	62
32	parbendazole - MCF7	0.567	2	0.956	0.00336	0.0147	100
33	clomifene - MCF7	-0.675	2	-0.957	0.0039	0.0226	100
34	pronetalol - MCF7	0.537	2	0.952	0.0041	0.0083	100
35	resveratrol - PC3	-0.625	2	-0.956	0.00421	0	100
36	scoulerine - MCF7	0.525	2	0.948	0.00487	0.0347	100
37	chlorcyclizine - PC3	-0.658	2	-0.951	0.00503	0.0131	100
38	aminophylline - MCF7	0.602	2	0.947	0.00505	0.0197	100
39	mefloquine - MCF7	-0.598	2	-0.951	0.00527	0.0242	100
40	arachidonyltrifluoromethane - MCF7	0.576	2	0.946	0.00535	0	100
41	0173570-0000 - PC3	-0.523	4	-0.773	0.00537	0.0318	75
42	cicloheximide - MCF7	-0.617	2	-0.95	0.00547	0.084	100
43	tetracycline - PC3	0.524	2	0.942	0.0065	0	100
44	terazosin - MCF7	0.59	2	0.936	0.00793	0.0062	100
45	depudecin - MCF7	-0.588	2	-0.937	0.00821	0.0197	100
46	cefotaxime - PC3	0.492	2	0.934	0.00833	0	100
47	perphenazine - PC3	-0.69	2	-0.933	0.00919	0.0278	100
48	tretinoin - HL60	0.252	5	0.675	0.00935	0.2053	60
49	vorinostat - HL60	-0.495	3	-0.829	0.01006	0.1818	100
50	molindone - MCF7	0.501	2	0.925	0.0108	0	100
51	bepridil - MCF7	-0.555	2	-0.927	0.01099	0.056	100
52	oxybenzone - MCF7	0.51	2	0.924	0.01117	0.0061	100
53	levomepromazine - PC3	-0.644	2	-0.926	0.01135	0.0206	100
54	perhexiline - MCF7	-0.556	2	-0.925	0.01165	0.0833	100
55	ketorolac - MCF7	0.589	2	0.917	0.01356	0.0144	100
56	amoxapine - PC3	-0.542	2	-0.917	0.01398	0.0223	100
57	econazole - MCF7	-0.522	2	-0.914	0.01497	0.0826	100
58	flupentixol - MCF7	-0.66	2	-0.914	0.01507	0.0086	100
59	paracetamol - MCF7	0.42	2	0.913	0.01519	0.0124	100
60	dimethadione - MCF7	0.63	2	0.912	0.01541	0.0222	100
61	paclitaxel - MCF7	0.431	3	0.797	0.01721	0.0206	66
62	sulpiride - MCF7	0.455	2	0.907	0.01783	0.0315	100
63	helveticoside - PC3	0.465	2	0.905	0.01839	0.0553	100
64	tamoxifen - MCF7	-0.446	4	-0.682	0.0223	0.0083	75
65	LY-294002 - PC3	-0.269	12	-0.413	0.02279	0.3965	50
66	thioproperazine - PC3	-0.498	2	-0.89	0.02394	0.0133	100
67	wortmannin - PC3	-0.476	2	-0.89	0.02428	0.2123	100
68	PNU-0230031 - PC3	-0.34	4	-0.673	0.0257	0.0541	75
69	digoxigenin - MCF7	0.363	3	0.764	0.02622	0.13	66
70	lycorine - MCF7	0.42	3	0.763	0.02662	0.098	66
71	butamben - MCF7	0.239	2	0.883	0.02789	0.0177	50
72	CP-863187 - MCF7	0.248	2	0.883	0.02819	0.0382	50
73	heptaminol - PC3	0.246	2	0.883	0.02821	0.046	50
74	naftidrofuryl - MCF7	0.303	2	0.882	0.02847	0.0062	50
75	colchicine - MCF7	0.358	3	0.757	0.0285	0.0577	66
76	rilmenidine - MCF7	-0.49	2	-0.88	0.02915	0.0177	100
77	cimetidine - MCF7	0.21	2	0.879	0.02936	0.0059	50
78	iloprost - MCF7	0.264	2	0.876	0.03074	0.0464	50
79	halofantrine - MCF7	0.235	2	0.876	0.03082	0.0177	50
80	Gly-His-Lys - PC3	0.215	2	0.875	0.03157	0.0343	50
81	PNU-0251126 - MCF7	-0.458	2	-0.871	0.03306	0.0206	100
82	profenamine - MCF7	0.263	2	0.871	0.03394	0.0345	50
83	brinzolamide - MCF7	0.191	2	0.87	0.03453	0.0126	50
84	acebutolol - MCF7	0.258	2	0.867	0.03632	0.0252	50
85	isoxicam - PC3	0.299	2	0.867	0.0364	0.0889	50
86	midodrine - PC3	0.31	2	0.859	0.03982	0.067	50
87	rifabutin - MCF7	-0.443	2	-0.859	0.03994	0.1532	100
88	chloropyrazine - MCF7	0.198	2	0.854	0.04318	0.0816	50
89	fluphenazine - PC3	-0.526	3	-0.722	0.04439	0.1282	66
90	tranexamic acid - MCF7	0.24	2	0.851	0.04446	0.1018	50
91	isocarboxazid - MCF7	0.241	2	0.849	0.04618	0.039	50
92	fursultiamine - MCF7	0.265	2	0.848	0.04682	0.0458	50
93	dimenhydrinate - MCF7	0.189	2	0.845	0.04829	0.0559	50
94	loperamide - PC3	-0.474	2	-0.839	0.05173	0.0769	100
95	lomefloxacin - PC3	-0.432	2	-0.837	0.0531	0.0497	100
96	BCB000040 - PC3	0.234	2	0.838	0.05324	0.0432	50
97	4-hydroxyphenazone - MCF7	-0.434	2	-0.834	0.05465	0.0578	100
98	baclofen - MCF7	0.254	2	0.831	0.05736	0.0556	50
99	lynestrenol - PC3	-0.47	2	-0.827	0.05911	0.0933	100
100	hesperetin - PC3	-0.377	2	-0.825	0.06052	0.0684	100
101	N6-methyladenosine - MCF7	0.364	2	0.821	0.06467	0.1325	50
102	chlortetracycline - PC3	-0.42	2	-0.819	0.06475	0.0848	100
103	Prestwick-1100 - PC3	-0.35	2	-0.818	0.06599	0.0566	100
104	Prestwick-967 - MCF7	0.332	2	0.818	0.06662	0.0714	50
105	Prestwick-1082 - MCF7	0.319	2	0.817	0.06744	0.1038	50
106	raloxifene - HL60	-0.284	2	-0.813	0.06945	0.0435	100
107	sulfadimidine - PC3	0.23	2	0.815	0.06953	0.0875	50
108	astemizole - PC3	-0.375	2	-0.813	0.06957	0.1923	50
109	PHA-00767505E - PC3	0.245	2	0.814	0.07018	0.1029	50
110	levobunolol - MCF7	0.207	2	0.814	0.07032	0.0629	50
111	etoposide - MCF7	-0.465	2	-0.812	0.07066	0.1917	50
112	rolitetracycline - MCF7	-0.222	2	-0.807	0.0735	0.1086	50
113	valproic acid - PC3	-0.303	10	-0.387	0.07372	0.2372	50
114	mefloquine - PC3	-0.375	2	-0.805	0.07495	0.2069	50
115	talampicillin - MCF7	-0.22	2	-0.805	0.07519	0.0809	50
116	nifedipine - PC3	-0.222	2	-0.804	0.07611	0.0397	50
117	hydroxyachillin - MCF7	-0.19	2	-0.803	0.07627	0.0769	50
118	prochlorperazine - PC3	-0.532	3	-0.66	0.07788	0.1333	66
119	prochlorperazine - HL60	-0.35	4	-0.588	0.0779	0.1441	75
120	clebopride - MCF7	0.246	2	0.804	0.07794	0.08	50
121	thioridazine - HL60	-0.361	4	-0.588	0.07802	0.2566	75
122	phenylpropanolamine - MCF7	-0.256	2	-0.8	0.07831	0.051	50
123	gossypol - PC3	-0.214	2	-0.8	0.07849	0.1232	50
124	vinpocetine - MCF7	-0.217	2	-0.799	0.07897	0.0471	50
125	tranylcypromine - PC3	-0.338	2	-0.798	0.07974	0.1378	50
126	arecoline - MCF7	0.3	2	0.799	0.08136	0.125	50
127	dydrogesterone - MCF7	-0.196	2	-0.795	0.08251	0.061	50
128	metrizamide - MCF7	0.242	2	0.796	0.08334	0.1563	50
129	troglitazone - HL60	0.214	4	0.577	0.08566	0.124	50
130	quinostatin - MCF7	-0.364	2	-0.79	0.08633	0.3435	50
131	josamycin - MCF7	0.246	2	0.79	0.08845	0.1097	50
132	irinotecan - MCF7	-0.292	2	-0.787	0.08893	0.2316	50
133	protriptyline - MCF7	-0.258	2	-0.786	0.08933	0.1651	50
134	fluphenazine - HL60	-0.295	4	-0.575	0.08962	0.1964	75
135	neomycin - MCF7	-0.269	2	-0.786	0.08986	0.0659	50
136	bufexamac - MCF7	-0.249	2	-0.785	0.0903	0.1235	50
137	terconazole - MCF7	-0.328	2	-0.784	0.09096	0.0987	50
138	0297417-0002B - MCF7	-0.351	2	-0.784	0.09205	0.2519	50
139	mifepristone - MCF7	-0.286	2	-0.783	0.09265	0.1104	50
140	BCB000038 - MCF7	-0.354	2	-0.78	0.09489	0.0968	50
141	dilazep - MCF7	-0.26	2	-0.778	0.09664	0.1181	50
142	norcyclobenzaprine - MCF7	-0.353	2	-0.778	0.0968	0.1603	50
143	trifluoperazine - HL60	-0.27	4	-0.568	0.09702	0.2188	75
144	probenecid - MCF7	-0.299	2	-0.777	0.09754	0.0645	50
145	riboflavin - MCF7	-0.337	2	-0.777	0.098	0.0722	50
146	apomorphine - PC3	-0.254	2	-0.776	0.09919	0.1036	50
147	zuclopenthixol - MCF7	0.248	2	0.778	0.09923	0.204	50
148	iopanoic acid - MCF7	0.3	2	0.777	0.09998	0.1343	50
149	tolazoline - MCF7	0.246	2	0.776	0.101	0.1056	50
150	wortmannin - HL60	-0.22	4	-0.563	0.10175	0.2038	75
151	moxisylyte - PC3	-0.239	2	-0.773	0.10203	0.1046	50
152	guanabenz - MCF7	0.231	2	0.774	0.10342	0.0568	50
153	gemfibrozil - MCF7	0.194	2	0.773	0.10364	0.0604	50
154	N-acetyl-L-aspartic acid - MCF7	-0.209	2	-0.77	0.10412	0.1166	50
155	minoxidil - PC3	-0.25	2	-0.77	0.10432	0.1429	50
156	sulpiride - PC3	-0.33	2	-0.765	0.10839	0.1592	50
157	antimycin A - PC3	-0.323	2	-0.764	0.10897	0.125	50
158	PNU-0230031 - MCF7	-0.298	4	-0.553	0.11355	0.1366	50
159	butyl hydroxybenzoate - MCF7	0.355	3	0.621	0.1154	0.1762	66
160	azacyclonol - PC3	-0.391	2	-0.757	0.11631	0.2389	50
161	azathioprine - PC3	0.208	2	0.758	0.118	0.1389	50
162	pergolide - MCF7	0.32	2	0.757	0.11891	0.1678	50
163	hyoscyamine - MCF7	-0.279	2	-0.754	0.11923	0.1258	50
164	sulfacetamide - PC3	0.28	2	0.756	0.11933	0.1493	50
165	isosorbide - MCF7	-0.216	2	-0.753	0.12036	0.1111	50
166	miconazole - MCF7	-0.279	2	-0.753	0.12108	0.1552	50
167	cyproheptadine - PC3	-0.258	2	-0.752	0.12179	0.0993	50
168	zardaverine - MCF7	0.288	2	0.753	0.12201	0.1497	50
169	Trolox C - MCF7	-0.217	2	-0.751	0.12291	0.1469	50
170	5224221 - MCF7	-0.319	2	-0.749	0.12454	0.3008	50
171	vanoxerine - MCF7	0.203	2	0.75	0.12468	0.2102	50
172	trifluridine - MCF7	-0.329	2	-0.749	0.1247	0.1641	50
173	captopril - PC3	-0.256	2	-0.749	0.12496	0.1683	50
174	clidinium bromide - MCF7	0.27	2	0.747	0.12762	0.1447	50
175	demecarium bromide - MCF7	0.3	2	0.746	0.12808	0.1742	50
176	troglitazone - MCF7	-0.305	7	-0.417	0.1293	0.1727	57
177	deptropine - MCF7	-0.282	2	-0.744	0.13001	0.1628	50
178	Prestwick-857 - MCF7	0.235	2	0.743	0.13128	0.1533	50
179	levonorgestrel - PC3	-0.271	2	-0.74	0.13412	0.1593	50
180	fulvestrant - HL60	0.178	6	0.442	0.13728	0.2086	50
181	folic acid - MCF7	0.304	2	0.734	0.14122	0.1737	50
182	androsterone - MCF7	-0.261	2	-0.733	0.14142	0.1839	50
183	monensin - PC3	0.199	2	0.731	0.14396	0.2961	50
184	racecadotril - MCF7	0.278	2	0.728	0.14702	0.141	50
185	fluocinonide - PC3	-0.188	2	-0.725	0.14975	0.2308	50
186	atractyloside - PC3	0.246	2	0.724	0.15239	0.1609	50
187	ciprofloxacin - PC3	0.159	2	0.722	0.15376	0.1389	50
188	isoxicam - MCF7	0.268	2	0.722	0.15424	0.2593	50
189	ethoxyquin - MCF7	-0.19	2	-0.719	0.15724	0.1212	50
190	blebbistatin - MCF7	-0.279	2	-0.716	0.16019	0.2297	50
191	fenspiride - PC3	-0.215	2	-0.716	0.16122	0.1667	50
192	nifuroxazide - MCF7	-0.277	2	-0.711	0.16613	0.2357	50
193	oxolinic acid - PC3	0.239	2	0.71	0.16726	0.1701	50
194	5707885 - PC3	-0.291	2	-0.708	0.17046	0.25	50
195	bromocriptine - MCF7	-0.267	2	-0.708	0.17064	0.2537	50
196	halcinonide - MCF7	-0.187	2	-0.706	0.17241	0.1513	50
197	flunarizine - MCF7	-0.252	2	-0.706	0.17275	0.2517	50
198	vinburnine - MCF7	0.298	2	0.706	0.17275	0.2466	50
199	trimethobenzamide - PC3	0.233	2	0.703	0.17659	0.1813	50
200	esculin - MCF7	-0.169	2	-0.701	0.17808	0.1684	50
201	hydroxyzine - PC3	0.177	2	0.701	0.17808	0.1716	50
202	flunixin - PC3	-0.166	2	-0.7	0.17957	0.2135	50
203	todralazine - MCF7	-0.193	2	-0.697	0.18333	0.2588	50
204	flumetasone - PC3	-0.264	2	-0.693	0.18798	0.3294	50
205	calmidazolium - MCF7	-0.254	2	-0.691	0.19007	0.3115	50
206	exisulind - MCF7	0.147	2	0.687	0.19532	0.1377	50
207	tranexamic acid - PC3	0.328	2	0.684	0.19895	0.298	50
208	beta-escin - PC3	-0.245	2	-0.683	0.20035	0.2336	50
209	mephentermine - PC3	-0.27	2	-0.682	0.20216	0.2105	50
210	gibberellic acid - MCF7	0.331	2	0.679	0.20561	0.2649	50
211	AG-028671 - PC3	-0.19	2	-0.677	0.20911	0.3086	50
212	eucatropine - PC3	-0.203	2	-0.675	0.21218	0.3947	50
213	MK-886 - MCF7	0.171	2	0.672	0.21472	0.1801	50
214	(+/-)-catechin - MCF7	-0.198	2	-0.669	0.21983	0.2216	50
215	isocarboxazid - PC3	0.233	2	0.666	0.22235	0.1988	50
216	phenacetin - MCF7	0.227	2	0.663	0.22695	0.24	50
217	urapidil - MCF7	-0.24	2	-0.663	0.22796	0.2108	50
218	indometacin - PC3	-0.212	2	-0.662	0.23007	0.3168	50
219	clindamycin - MCF7	0.307	2	0.66	0.2317	0.3145	50
220	josamycin - PC3	0.248	2	0.659	0.23267	0.2956	50
221	withaferin A - PC3	-0.319	2	-0.659	0.23321	0.3917	50
222	zimeldine - PC3	-0.269	2	-0.659	0.23369	0.3301	50
223	butoconazole - MCF7	-0.259	2	-0.655	0.23842	0.2652	50
224	hydroflumethiazide - MCF7	-0.322	2	-0.655	0.23888	0.3825	50
225	remoxipride - MCF7	-0.196	2	-0.654	0.23989	0.3678	50
226	fludroxycortide - PC3	-0.207	2	-0.653	0.24096	0.3182	50
227	quinidine - MCF7	-0.243	2	-0.651	0.24381	0.2174	50
228	nordihydroguaiaretic acid - HL60	-0.305	3	-0.54	0.24425	0.2517	66
229	semustine - PC3	-0.296	2	-0.65	0.24504	0.507	50
230	dicycloverine - PC3	-0.224	2	-0.65	0.24536	0.1933	50
231	tubocurarine chloride - MCF7	0.249	2	0.645	0.25323	0.2397	50
232	bretylium tosilate - MCF7	0.284	2	0.643	0.25576	0.3885	50
233	nomifensine - PC3	-0.235	2	-0.643	0.25683	0.2455	50
234	tridihexethyl - MCF7	0.216	2	0.641	0.2581	0.1528	50
235	SC-19220 - MCF7	-0.24	2	-0.639	0.26182	0.2293	50
236	furaltadone - PC3	-0.213	2	-0.639	0.26281	0.3652	50
237	homochlorcyclizine - MCF7	-0.306	2	-0.637	0.26488	0.3952	50
238	fendiline - MCF7	0.285	2	0.635	0.26667	0.6168	50
239	gallamine triethiodide - MCF7	-0.375	2	-0.633	0.27079	0.4022	50
240	rotenone - MCF7	0.28	2	0.629	0.27609	0.2857	50
241	puromycin - MCF7	-0.5	2	-0.628	0.27772	0.5317	50
242	dihydrostreptomycin - PC3	0.371	2	0.626	0.27953	0.3425	50
243	diphemanil metilsulfate - PC3	-0.203	2	-0.626	0.28166	0.2883	50
244	proscillaridin - MCF7	0.277	2	0.625	0.28216	0.6283	50
245	nadide - MCF7	0.23	2	0.622	0.28679	0.3197	50
246	ticlopidine - MCF7	0.298	2	0.619	0.2921	0.4255	50
247	rosiglitazone - HL60	0.259	4	0.447	0.29225	0.1929	50
248	5230742 - MCF7	-0.344	2	-0.619	0.2924	0.3716	50
249	albendazole - MCF7	0.325	2	0.616	0.29538	0.3801	50
250	15-delta prostaglandin J2 - HL60	-0.331	3	-0.515	0.29647	0.5357	66
251	flucloxacillin - MCF7	-0.221	2	-0.615	0.29908	0.3373	50
252	anisomycin - MCF7	0.253	2	0.614	0.29922	0.6477	50
253	harmol - MCF7	0.265	2	0.612	0.30178	0.4459	50
254	trimethadione - MCF7	0.35	2	0.612	0.30262	0.2697	50
255	amitriptyline - PC3	-0.272	2	-0.612	0.30403	0.4818	50
256	clobetasol - MCF7	-0.256	2	-0.609	0.30798	0.1898	50
257	3-nitropropionic acid - PC3	-0.191	2	-0.608	0.30975	0.4011	50
258	erythromycin - MCF7	0.396	2	0.603	0.31693	0.1989	50
259	SC-560 - MCF7	0.311	2	0.602	0.31745	0.4809	50
260	molsidomine - MCF7	-0.208	2	-0.603	0.31872	0.3504	50
261	etynodiol - MCF7	0.338	2	0.601	0.31936	0.4536	50
262	mycophenolic acid - MCF7	-0.278	2	-0.602	0.31989	0.466	50
263	minaprine - MCF7	0.37	2	0.601	0.32039	0.2836	50
264	aminohippuric acid - MCF7	0.191	2	0.6	0.32142	0.2519	50
265	metixene - MCF7	-0.229	2	-0.594	0.3314	0.339	50
266	aceclofenac - MCF7	0.294	2	0.587	0.34206	0.2432	50
267	diprophylline - MCF7	0.297	2	0.586	0.34445	0.4296	50
268	PF-01378883-00 - MCF7	0.203	2	0.583	0.34826	0.4479	50
269	flumequine - MCF7	0.207	2	0.582	0.35021	0.2975	50
270	tribenoside - MCF7	-0.228	2	-0.583	0.35039	0.2778	50
271	cefamandole - PC3	0.262	2	0.581	0.35139	0.5414	50
272	tetramisole - MCF7	0.276	2	0.581	0.35234	0.2685	50
273	bromocriptine - PC3	-0.3	2	-0.578	0.3586	0.578	50
274	terguride - MCF7	0.22	4	0.421	0.36337	0.2672	50
275	crotamiton - MCF7	0.275	2	0.572	0.36737	0.3254	50
276	Prestwick-675 - PC3	0.227	2	0.569	0.37133	0.3008	50
277	cefapirin - MCF7	0.288	2	0.568	0.3731	0.408	50
278	fluvoxamine - MCF7	0.242	2	0.564	0.37976	0.3399	50
279	enilconazole - MCF7	-0.275	2	-0.565	0.38103	0.5037	50
280	Prestwick-1080 - PC3	0.296	2	0.562	0.38308	0.2901	50
281	methocarbamol - MCF7	0.315	2	0.557	0.39246	0.3256	50
282	strophanthidin - MCF7	0.374	2	0.556	0.39369	0.5969	50
283	digoxin - MCF7	0.257	2	0.554	0.39638	0.7289	50
284	nicergoline - PC3	-0.335	2	-0.553	0.40033	0.2868	50
285	adrenosterone - MCF7	-0.186	2	-0.551	0.40439	0.4027	50
286	AH-6809 - PC3	0.23	2	0.55	0.40507	0.391	50
287	capsaicin - MCF7	0.183	2	0.548	0.40775	0.46	50
288	dienestrol - MCF7	0.45	2	0.547	0.40946	0.4677	50
289	lidocaine - PC3	-0.239	2	-0.546	0.41236	0.5988	50
290	Prestwick-664 - PC3	-0.198	2	-0.546	0.413	0.5389	50
291	pirenzepine - PC3	-0.309	2	-0.545	0.41334	0.5035	50
292	sulfinpyrazone - MCF7	-0.23	2	-0.545	0.41373	0.5029	50
293	nitrofural - MCF7	-0.285	2	-0.542	0.42026	0.396	50
294	gallamine triethiodide - PC3	0.241	2	0.533	0.43566	0.3873	50
295	midecamycin - PC3	0.264	2	0.531	0.44008	0.246	50
296	xylometazoline - MCF7	-0.227	2	-0.53	0.44012	0.3943	50
297	niclosamide - MCF7	-0.275	2	-0.528	0.44513	0.6018	50
298	dipyridamole - PC3	-0.374	2	-0.528	0.44562	0.5141	50
299	nabumetone - MCF7	0.194	2	0.528	0.44566	0.4311	50
300	procarbazine - MCF7	-0.183	2	-0.527	0.44632	0.4172	50
301	PF-01378883-00 - PC3	0.246	2	0.526	0.44877	0.3427	50
302	ramifenazone - MCF7	0.253	2	0.517	0.46606	0.4379	50
303	paclitaxel - PC3	0.241	2	0.516	0.46781	0.2097	50
304	Prestwick-1080 - MCF7	0.285	2	0.512	0.47372	0.4385	50
305	epiandrosterone - MCF7	0.384	2	0.512	0.47411	0.5636	50
306	sulfaguanidine - MCF7	0.263	2	0.511	0.47602	0.587	50
307	iobenguane - MCF7	-0.169	2	-0.512	0.47632	0.4475	50
308	15(S)-15-methylprostaglandin E2 - PC3	0.288	2	0.511	0.4764	0.7526	50
309	tolazoline - PC3	-0.295	2	-0.511	0.47759	0.6833	50
310	flutamide - PC3	-0.178	2	-0.51	0.47904	0.4843	50
311	salbutamol - PC3	-0.244	2	-0.505	0.49034	0.6667	50
312	desipramine - MCF7	-0.296	2	-0.504	0.49058	0.4511	50
313	aztreonam - MCF7	-0.239	2	-0.502	0.4941	0.536	50
314	PF-00562151-00 - PC3	-0.239	4	-0.381	0.49697	0.5121	50
315	triprolidine - MCF7	0.468	2	0.5	0.49911	0.2574	50
316	nordihydroguaiaretic acid - ssMCF7	0.462	2	0.5	0.49976	0.4444	50
317	meclocycline - MCF7	0.109	2	0.5	0.50052	0.4472	50
318	amoxicillin - MCF7	-0.462	2	-0.499	0.50215	0.6429	50
319	CP-690334-01 - PC3	-0.284	4	-0.378	0.50574	0.6884	50
320	nicardipine - MCF7	-0.28	2	-0.498	0.5061	0.4839	50
321	bethanechol - MCF7	0.288	2	0.498	0.50684	0.3688	50
322	fenspiride - MCF7	0.258	2	0.497	0.51008	0.313	50
323	carisoprodol - MCF7	0.396	2	0.497	0.51262	0.3243	50
324	(+)-chelidonine - MCF7	0.387	2	0.496	0.51497	0.362	50
325	estrone - MCF7	0.384	2	0.496	0.51622	0.3125	50
326	lactobionic acid - MCF7	0.38	2	0.495	0.51803	0.3023	50
327	flavoxate - MCF7	-0.408	2	-0.495	0.51958	0.2866	50
328	spectinomycin - MCF7	0.373	2	0.494	0.52195	0.3958	50
329	R-atenolol - MCF7	0.36	2	0.493	0.5269	0.3878	50
330	lynestrenol - MCF7	0.358	2	0.492	0.52933	0.5622	50
331	nocodazole - PC3	0.356	2	0.492	0.53042	0.5455	50
332	carcinine - MCF7	0.355	2	0.491	0.53225	0.2171	50
333	cyclopenthiazide - MCF7	0.067	2	0.491	0.53296	0.3307	50
334	cytisine - MCF7	0.351	2	0.491	0.53485	0.3406	50
335	tolnaftate - PC3	-0.203	2	-0.49	0.53764	0.6233	50
336	pridinol - MCF7	0.345	2	0.49	0.53927	0.5324	50
337	sparteine - MCF7	0.344	2	0.489	0.5405	0.3504	50
338	cefuroxime - MCF7	0.34	2	0.489	0.54207	0.3709	50
339	naphazoline - MCF7	0.339	2	0.488	0.5434	0.368	50
340	benzydamine - MCF7	0.338	2	0.488	0.54398	0.5818	50
341	cyclopentolate - MCF7	0.331	2	0.487	0.54881	0.4065	50
342	triamcinolone - MCF7	0.202	2	0.486	0.55119	0.566	50
343	carbenoxolone - MCF7	0.09	2	0.486	0.55211	0.5244	50
344	carmustine - MCF7	0.328	2	0.486	0.55354	0.6807	50
345	benzonatate - PC3	0.325	2	0.484	0.55853	0.3139	50
346	0173570-0000 - MCF7	-0.373	2	-0.484	0.5605	0.6348	50
347	isotretinoin - MCF7	0.323	2	0.484	0.56076	0.6412	50
348	prasterone - MCF7	0.322	2	0.483	0.56277	0.7108	50
349	allantoin - MCF7	0.32	2	0.483	0.56517	0.5423	50
350	hexestrol - MCF7	0.317	2	0.483	0.56571	0.7809	50
351	triflupromazine - MCF7	-0.366	2	-0.482	0.56615	0.3273	50
352	lysergol - MCF7	0.318	2	0.482	0.56875	0.4375	50
353	fusidic acid - MCF7	-0.365	2	-0.482	0.56937	0.5031	50
354	nalbuphine - PC3	0.095	2	0.48	0.5734	0.7313	50
355	drofenine - MCF7	0.312	2	0.48	0.57674	0.5604	50
356	SR-95639A - MCF7	-0.216	2	-0.479	0.57722	0.4643	50
357	estriol - MCF7	0.311	2	0.479	0.57889	0.6689	50
358	diflunisal - PC3	-0.268	2	-0.478	0.5835	0.7327	50
359	SR-95531 - MCF7	0.307	2	0.477	0.5869	0.4044	50
360	triamterene - PC3	-0.352	2	-0.477	0.58796	0.587	50
361	kaempferol - MCF7	0.307	2	0.477	0.58811	0.5647	50
362	piperacetazine - MCF7	0.304	2	0.475	0.59261	0.6861	50
363	levothyroxine sodium - MCF7	0.259	2	0.475	0.59305	0.5781	50
364	Prestwick-984 - MCF7	0.303	2	0.475	0.59472	0.4058	50
365	propranolol - MCF7	-0.348	2	-0.475	0.59497	0.3765	50
366	retrorsine - MCF7	0.301	2	0.474	0.59575	0.4297	50
367	finasteride - PC3	-0.347	2	-0.474	0.59849	0.6606	50
368	norfloxacin - MCF7	-0.275	2	-0.473	0.59988	0.6066	50
369	oxedrine - MCF7	0.299	2	0.473	0.60126	0.4465	50
370	thiethylperazine - MCF7	-0.344	2	-0.472	0.6039	0.3333	50
371	aminoglutethimide - MCF7	0.298	2	0.472	0.60422	0.6803	50
372	mebendazole - PC3	0.209	2	0.47	0.60985	0.7644	50
373	sulfathiazole - MCF7	0.291	2	0.469	0.61561	0.46	50
374	corticosterone - MCF7	-0.329	2	-0.467	0.62289	0.5639	50
375	alimemazine - MCF7	0.276	2	0.466	0.62601	0.6726	50
376	theobromine - MCF7	0.287	2	0.466	0.62601	0.6532	50
377	isoetarine - MCF7	0.287	2	0.466	0.6271	0.5822	50
378	ranitidine - MCF7	0.059	2	0.466	0.62764	0.5849	50
379	isoxsuprine - PC3	-0.122	2	-0.466	0.62826	0.637	50
380	acetylsalicylic acid - PC3	-0.325	2	-0.465	0.62945	0.7127	50
381	mesoridazine - MCF7	0.285	2	0.465	0.62987	0.5932	50
382	terfenadine - MCF7	-0.323	2	-0.465	0.6316	0.8051	50
383	aztreonam - PC3	0.075	2	0.464	0.63323	0.6688	50
384	meptazinol - MCF7	0.283	2	0.464	0.63364	0.5714	50
385	propoxycaine - MCF7	0.281	2	0.464	0.63402	0.4286	50
386	prilocaine - PC3	0.28	2	0.463	0.63762	0.4118	50
387	altretamine - MCF7	0.28	2	0.462	0.63869	0.4762	50
388	IC-86621 - MCF7	-0.241	2	-0.462	0.64078	0.6205	50
389	butirosin - MCF7	0.277	2	0.461	0.64146	0.6509	50
390	ribostamycin - MCF7	-0.319	2	-0.462	0.64195	0.4702	50
391	physostigmine - MCF7	0.277	2	0.461	0.64335	0.5804	50
392	(-)-isoprenaline - MCF7	-0.217	2	-0.461	0.64398	0.6905	50
393	esculetin - MCF7	-0.318	2	-0.46	0.64619	0.6443	50
394	5155877 - MCF7	-0.317	2	-0.46	0.64671	0.6818	50
395	amrinone - MCF7	-0.031	2	0.46	0.64766	0.671	50
396	amiloride - PC3	0.274	2	0.459	0.64907	0.5588	50
397	quinethazone - PC3	0.251	2	0.458	0.65396	0.5496	50
398	liothyronine - MCF7	0.27	2	0.458	0.65454	0.6563	50
399	BAS-012416453 - MCF7	0.004	2	0.457	0.65514	0.792	50
400	etidronic acid - MCF7	-0.084	2	-0.458	0.65537	0.7152	50
401	imidurea - MCF7	-0.207	2	-0.457	0.65694	0.743	50
402	colforsin - PC3	-0.226	2	-0.457	0.65883	0.6391	50
403	0198306-0000 - MCF7	-0.306	2	-0.455	0.66357	0.7516	50
404	demeclocycline - PC3	0.265	2	0.454	0.66456	0.5271	50
405	lisinopril - MCF7	0.263	2	0.452	0.67194	0.669	50
406	ursolic acid - PC3	0.259	2	0.45	0.67828	0.5786	50
407	lithocholic acid - PC3	0.051	2	0.449	0.68285	0.8391	50
408	mianserin - MCF7	0.179	2	0.449	0.68285	0.6923	50
409	chloramphenicol - PC3	-0.186	2	-0.449	0.68448	0.8217	50
410	dosulepin - MCF7	-0.293	2	-0.449	0.68448	0.592	50
411	0316684-0000 - PC3	-0.291	2	-0.448	0.68923	0.7778	50
412	sulfathiazole - PC3	0.189	2	0.447	0.68947	0.7612	50
413	nomegestrol - MCF7	-0.289	2	-0.447	0.6918	0.6327	50
414	pirlindole - MCF7	-0.287	2	-0.446	0.6947	0.6667	50
415	diazoxide - PC3	0.249	2	0.444	0.69991	0.5714	50
416	terguride - HL60	0.199	2	0.444	0.69991	0.5405	50
417	pyrazinamide - MCF7	0.249	2	0.443	0.70041	0.6589	50
418	Prestwick-689 - MCF7	0.248	2	0.443	0.70138	0.7206	50
419	methanthelinium bromide - MCF7	-0.28	2	-0.441	0.70776	0.7283	50
420	cimetidine - PC3	0.177	2	0.44	0.71007	0.66	50
421	amiprilose - MCF7	0.246	2	0.44	0.71108	0.6412	50
422	tremorine - MCF7	0.245	2	0.44	0.7121	0.4841	50
423	nialamide - MCF7	0.243	2	0.438	0.71623	0.6122	50
424	chloroquine - MCF7	-0.026	2	0.436	0.72297	0.7483	50
425	atracurium besilate - MCF7	-0.273	2	-0.436	0.72395	0.6884	50
426	pentetrazol - MCF7	0.229	2	0.435	0.72484	0.7407	50
427	dapsone - PC3	-0.272	2	-0.434	0.72715	0.551	50
428	tiratricol - MCF7	0.238	2	0.434	0.72742	0.6441	50
429	2-aminobenzenesulfonamide - MCF7	-0.271	2	-0.434	0.72953	0.7771	50
430	clonidine - MCF7	0.237	2	0.433	0.73063	0.6938	50
431	pirinixic acid - MCF7	0.237	2	0.433	0.73106	0.4688	50
432	CP-944629 - MCF7	-0.27	2	-0.433	0.73188	0.7552	50
433	tetrandrine - MCF7	0.236	2	0.433	0.73216	0.8196	50
434	mafenide - MCF7	0.004	2	0.431	0.73721	0.7534	50
435	fluorocurarine - MCF7	-0.269	2	-0.431	0.73796	0.7636	50
436	PF-00875133-00 - MCF7	0.233	2	0.43	0.73856	0.707	50
437	chlorphenamine - MCF7	-0.268	2	-0.43	0.74013	0.7778	50
438	triamcinolone - PC3	0.232	2	0.43	0.74067	0.6993	50
439	chlorambucil - MCF7	0.196	2	0.428	0.74502	0.731	50
440	disulfiram - MCF7	-0.262	2	-0.428	0.74701	0.7574	50
441	ofloxacin - MCF7	0.018	2	0.427	0.74758	0.7569	50
442	PHA-00767505E - MCF7	-0.264	2	-0.426	0.75007	0.8324	50
443	16,16-dimethylprostaglandin E2 - PC3	-0.262	2	-0.425	0.75496	0.8175	50
444	buflomedil - MCF7	0.225	2	0.424	0.75673	0.7972	50
445	flunixin - MCF7	0.219	2	0.423	0.75983	0.5944	50
446	isradipine - MCF7	-0.181	2	-0.422	0.76355	0.6917	50
447	solanine - MCF7	0.22	2	0.421	0.76462	0.6014	50
448	mephenytoin - MCF7	-0.259	2	-0.421	0.76532	0.6721	50
449	CP-645525-01 - MCF7	-0.257	2	-0.42	0.76856	0.8295	50
450	orphenadrine - PC3	-0.226	2	-0.42	0.76856	0.7154	50
451	Prestwick-981 - MCF7	-0.255	2	-0.418	0.7747	0.6688	50
452	calcium folinate - PC3	0.016	2	0.418	0.77526	0.821	50
453	oxetacaine - PC3	-0.249	2	-0.416	0.77934	0.8243	50
454	clofibrate - MCF7	0.212	2	0.416	0.77971	0.7879	50
455	cefsulodin - MCF7	0.212	2	0.416	0.78007	0.708	50
456	acebutolol - PC3	-0.07	2	-0.416	0.78039	0.7647	50
457	idoxuridine - MCF7	-0.254	2	-0.415	0.78144	0.6027	50
458	moracizine - MCF7	-0.254	2	-0.415	0.78218	0.8	50
459	naphazoline - PC3	0.21	2	0.414	0.78452	0.7647	50
460	anabasine - MCF7	0.208	2	0.413	0.78761	0.78	50
461	dihydroergotamine - MCF7	0.014	2	0.412	0.78959	0.7683	50
462	CP-944629 - PC3	-0.237	2	-0.411	0.7919	0.9188	50
463	lovastatin - MCF7	-0.249	2	-0.41	0.79427	0.75	50
464	troleandomycin - PC3	0.204	2	0.41	0.7947	0.7181	50
465	CAY-10397 - PC3	-0.248	2	-0.409	0.79635	0.8793	50
466	dextromethorphan - MCF7	0.202	2	0.409	0.79824	0.7961	50
467	diprophylline - PC3	-0.246	2	-0.407	0.80138	0.8352	50
468	metitepine - MCF7	-0.245	2	-0.405	0.80757	0.8073	50
469	valdecoxib - PC3	-0.035	2	0.405	0.80765	0.8	50
470	ketoprofen - PC3	0.192	2	0.403	0.81258	0.6788	50
471	alvespimycin - PC3	0.191	2	0.403	0.81293	0.7899	50
472	doxylamine - PC3	0.189	2	0.401	0.81683	0.7768	50
473	vincamine - PC3	-0.203	2	-0.401	0.81789	0.8253	50
474	lasalocid - MCF7	-0.239	2	-0.399	0.82262	0.8491	50
475	acemetacin - MCF7	-0.238	2	-0.398	0.82558	0.7737	50
476	metanephrine - PC3	-0.048	2	0.396	0.83131	0.8451	50
477	lisuride - PC3	-0.235	2	-0.393	0.8354	0.8409	50
478	diphenylpyraline - PC3	-0.235	2	-0.393	0.83695	0.725	50
479	oxolamine - MCF7	-0.233	2	-0.392	0.84017	0.7386	50
480	ethotoin - PC3	-0.211	2	-0.39	0.84327	0.9153	50
481	lidocaine - MCF7	-0.231	2	-0.388	0.84838	0.8069	50
482	niflumic acid - MCF7	-0.23	2	-0.387	0.85079	0.8232	50
483	pheneticillin - MCF7	-0.23	2	-0.386	0.85194	0.9371	50
484	trimethoprim - PC3	-0.227	2	-0.383	0.8598	0.8616	50
485	raubasine - MCF7	-0.226	2	-0.381	0.86248	0.8467	50
486	furosemide - MCF7	-0.218	2	-0.371	0.8821	0.8678	50
487	acetohexamide - MCF7	-0.217	2	-0.369	0.88546	0.9051	50
488	lanatoside C - PC3	-0.214	2	-0.367	0.89123	0.89	50
489	arcaine - MCF7	-0.213	2	-0.365	0.89353	0.9408	50
490	ethisterone - PC3	-0.211	2	-0.364	0.89608	0.8714	50
491	oxamniquine - MCF7	-0.21	2	-0.362	0.89898	0.9018	50
492	dobutamine - MCF7	-0.208	2	-0.362	0.89974	0.9226	50
493	terguride - PC3	-0.207	2	-0.358	0.90588	0.9188	50
494	orciprenaline - MCF7	-0.206	2	-0.358	0.90608	0.9455	50
495	benfluorex - MCF7	-0.207	2	-0.358	0.90691	0.95	50
496	tiaprofenic acid - MCF7	-0.203	2	-0.355	0.91236	0.9477	50
497	nifenazone - PC3	-0.2	2	-0.352	0.91578	0.9371	50
498	clopamide - MCF7	-0.194	2	-0.348	0.92226	0.9639	50
499	naproxen - HL60	-0.192	2	-0.346	0.92644	0.9466	50
500	CP-319743 - PC3	-0.191	2	-0.344	0.92857	0.931	50
501	co-dergocrine mesilate - MCF7	-0.18	2	-0.337	0.9388	0.9621	50
502	sulfadimethoxine - PC3	-0.179	2	-0.335	0.94075	0.9571	50
503	midodrine - MCF7	-0.177	2	-0.334	0.94304	0.9724	50
504	eticlopride - MCF7	-0.166	2	-0.327	0.95207	0.9422	50
505	dicycloverine - MCF7	-0.165	2	-0.326	0.95294	0.959	50
506	dexamethasone - PC3	-0.164	2	-0.325	0.95449	0.9773	50
507	copper sulfate - MCF7	-0.162	2	-0.323	0.9564	0.9508	50
508	sodium phenylbutyrate - HL60	-0.152	2	-0.32	0.9601	0.9815	50
509	karakoline - PC3	-0.143	2	-0.316	0.96477	0.9786	50
510	fludrocortisone - PC3	-0.135	2	-0.315	0.96674	0.9691	50
511	12,13-EODE - MCF7	0.792	1	0.997	---	---	100
512	mecamylamine - PC3	0.746	1	0.994	---	---	100
513	niclosamide - HL60	-0.805	1	-0.994	---	---	100
514	phenazone - MCF7	0.705	1	0.991	---	---	100
515	securinine - PC3	0.657	1	0.987	---	---	100
516	copper sulfate - ssMCF7	0.657	1	0.986	---	---	100
517	harmol - HL60	0.656	1	0.986	---	---	100
518	dexpanthenol - PC3	0.653	1	0.985	---	---	100
519	Prestwick-972 - PC3	0.644	1	0.983	---	---	100
520	danazol - PC3	-0.734	1	-0.983	---	---	100
521	laudanosine - PC3	0.633	1	0.981	---	---	100
522	Prestwick-1083 - MCF7	0.628	1	0.98	---	---	100
523	cyclizine - PC3	0.628	1	0.98	---	---	100
524	scriptaid - MCF7	-0.725	1	-0.98	---	---	100
525	HC toxin - MCF7	-0.718	1	-0.979	---	---	100
526	mepacrine - MCF7	-0.708	1	-0.977	---	---	100
527	mevalolactone - MCF7	0.616	1	0.977	---	---	100
528	epivincamine - HL60	-0.703	1	-0.976	---	---	100
529	prenylamine - PC3	-0.7	1	-0.975	---	---	100
530	levothyroxine sodium - HL60	0.606	1	0.975	---	---	100
531	tyrphostin AG-1478 - MCF7	-0.697	1	-0.975	---	---	100
532	menadione - HL60	-0.697	1	-0.975	---	---	100
533	lidoflazine - PC3	-0.695	1	-0.974	---	---	100
534	acetylsalicylsalicylic acid - HL60	0.598	1	0.973	---	---	100
535	pimozide - PC3	-0.69	1	-0.973	---	---	100
536	5162773 - MCF7	0.597	1	0.973	---	---	100
537	ciclopirox - PC3	-0.688	1	-0.972	---	---	100
538	mafenide - HL60	0.596	1	0.972	---	---	100
539	bumetanide - PC3	0.593	1	0.972	---	---	100
540	diethylstilbestrol - HL60	0.593	1	0.971	---	---	100
541	sulfacetamide - MCF7	-0.682	1	-0.971	---	---	100
542	harmine - HL60	0.59	1	0.971	---	---	100
543	PNU-0293363 - MCF7	-0.68	1	-0.97	---	---	100
544	betamethasone - HL60	0.585	1	0.97	---	---	100
545	sulfadoxine - PC3	0.585	1	0.97	---	---	100
546	tetraethylenepentamine - ssMCF7	0.583	1	0.969	---	---	100
547	molindone - PC3	0.581	1	0.969	---	---	100
548	chenodeoxycholic acid - PC3	0.579	1	0.968	---	---	100
549	atractyloside - HL60	0.578	1	0.968	---	---	100
550	Prestwick-857 - HL60	0.578	1	0.968	---	---	100
551	rifabutin - PC3	-0.664	1	-0.968	---	---	100
552	paromomycin - HL60	0.578	1	0.967	---	---	100
553	ipratropium bromide - HL60	-0.659	1	-0.967	---	---	100
554	adenosine phosphate - PC3	0.575	1	0.967	---	---	100
555	labetalol - HL60	-0.656	1	-0.967	---	---	100
556	domperidone - HL60	0.575	1	0.966	---	---	100
557	gossypol - HL60	-0.653	1	-0.966	---	---	100
558	chloropyramine - PC3	-0.642	1	-0.963	---	---	100
559	theobromine - HL60	0.562	1	0.963	---	---	100
560	fludrocortisone - HL60	0.56	1	0.962	---	---	100
561	cefotetan - PC3	0.555	1	0.962	---	---	100
562	asiaticoside - PC3	0.553	1	0.961	---	---	100
563	thiethylperazine - PC3	-0.635	1	-0.961	---	---	100
564	theobromine - PC3	0.553	1	0.96	---	---	100
565	Prestwick-675 - MCF7	0.548	1	0.959	---	---	100
566	STOCK1N-35696 - PC3	0.547	1	0.959	---	---	100
567	sulfabenzamide - HL60	0.547	1	0.959	---	---	100
568	iopamidol - PC3	0.546	1	0.959	---	---	100
569	parthenolide - PC3	-0.627	1	-0.959	---	---	100
570	valproic acid - SKMEL5	-0.625	1	-0.958	---	---	100
571	ketoconazole - HL60	0.54	1	0.958	---	---	100
572	suprofen - HL60	0.538	1	0.957	---	---	100
573	nadolol - HL60	0.537	1	0.957	---	---	100
574	anisomycin - PC3	-0.618	1	-0.957	---	---	100
575	guanadrel - HL60	0.536	1	0.957	---	---	100
576	bufexamac - PC3	-0.617	1	-0.956	---	---	100
577	meclofenoxate - HL60	-0.616	1	-0.956	---	---	100
578	merbromin - HL60	0.533	1	0.956	---	---	100
579	iloprost - SKMEL5	0.532	1	0.956	---	---	100
580	levopropoxyphene - HL60	0.532	1	0.956	---	---	100
581	bambuterol - PC3	0.532	1	0.955	---	---	100
582	5151277 - MCF7	0.531	1	0.955	---	---	100
583	latamoxef - HL60	-0.608	1	-0.955	---	---	100
584	cyproheptadine - HL60	-0.607	1	-0.954	---	---	100
585	pepstatin - PC3	0.528	1	0.954	---	---	100
586	tremorine - HL60	-0.605	1	-0.954	---	---	100
587	etoposide - HL60	-0.603	1	-0.953	---	---	100
588	rilmenidine - PC3	0.528	1	0.953	---	---	100
589	sulfanilamide - PC3	0.527	1	0.953	---	---	100
590	disopyramide - HL60	0.527	1	0.953	---	---	100
591	procyclidine - HL60	0.526	1	0.953	---	---	100
592	fluticasone - HL60	-0.598	1	-0.952	---	---	100
593	moroxydine - HL60	0.526	1	0.952	---	---	100
594	ganciclovir - PC3	-0.594	1	-0.952	---	---	100
595	1,4-chrysenequinone - HL60	-0.594	1	-0.952	---	---	100
596	chlorpropamide - HL60	0.524	1	0.952	---	---	100
597	acemetacin - HL60	0.524	1	0.951	---	---	100
598	griseofulvin - HL60	0.522	1	0.951	---	---	100
599	iopanoic acid - PC3	-0.592	1	-0.951	---	---	100
600	nafcillin - HL60	0.521	1	0.951	---	---	100
601	ouabain - PC3	0.521	1	0.951	---	---	100
602	bepridil - HL60	-0.589	1	-0.95	---	---	100
603	tranexamic acid - HL60	0.516	1	0.95	---	---	100
604	meclocycline - HL60	0.515	1	0.949	---	---	100
605	etacrynic acid - HL60	-0.586	1	-0.949	---	---	100
606	galantamine - PC3	0.515	1	0.949	---	---	100
607	colchicine - SKMEL5	-0.585	1	-0.949	---	---	100
608	carbarsone - PC3	0.514	1	0.949	---	---	100
609	gliclazide - HL60	-0.585	1	-0.949	---	---	100
610	clobetasol - PC3	-0.585	1	-0.948	---	---	100
611	vitexin - HL60	0.513	1	0.948	---	---	100
612	pseudopelletierine - HL60	-0.582	1	-0.948	---	---	100
613	carisoprodol - HL60	0.508	1	0.947	---	---	100
614	glycopyrronium bromide - HL60	0.507	1	0.947	---	---	100
615	1,4-chrysenequinone - PC3	-0.577	1	-0.947	---	---	100
616	ribostamycin - PC3	-0.577	1	-0.946	---	---	100
617	hydrocotarnine - HL60	-0.576	1	-0.946	---	---	100
618	valproic acid - ssMCF7	0.503	1	0.946	---	---	100
619	corticosterone - HL60	0.503	1	0.946	---	---	100
620	piperlongumine - HL60	-0.574	1	-0.946	---	---	100
621	aciclovir - HL60	0.502	1	0.945	---	---	100
622	medrysone - HL60	-0.574	1	-0.945	---	---	100
623	cefotetan - MCF7	0.502	1	0.945	---	---	100
624	iodixanol - HL60	0.502	1	0.945	---	---	100
625	diphemanil metilsulfate - HL60	0.501	1	0.945	---	---	100
626	gliquidone - HL60	0.5	1	0.945	---	---	100
627	isometheptene - HL60	0.5	1	0.944	---	---	100
628	Prestwick-1082 - PC3	0.499	1	0.944	---	---	100
629	promazine - HL60	-0.57	1	-0.944	---	---	100
630	alfadolone - HL60	0.496	1	0.943	---	---	100
631	syrosingopine - PC3	-0.566	1	-0.943	---	---	100
632	phenazopyridine - PC3	-0.566	1	-0.943	---	---	100
633	homatropine - HL60	0.495	1	0.942	---	---	100
634	Prestwick-1083 - PC3	0.495	1	0.942	---	---	100
635	promethazine - HL60	-0.564	1	-0.942	---	---	100
636	kinetin - HL60	-0.564	1	-0.942	---	---	100
637	nadide - PC3	0.494	1	0.942	---	---	100
638	oxedrine - PC3	-0.564	1	-0.942	---	---	100
639	metitepine - HL60	-0.563	1	-0.942	---	---	100
640	mifepristone - HL60	0.494	1	0.942	---	---	100
641	harman - HL60	0.494	1	0.942	---	---	100
642	raloxifene - PC3	-0.562	1	-0.942	---	---	100
643	alpha-ergocryptine - HL60	0.492	1	0.941	---	---	100
644	trichostatin A - ssMCF7	-0.557	1	-0.94	---	---	100
645	corbadrine - PC3	-0.557	1	-0.94	---	---	100
646	metitepine - PC3	0.491	1	0.94	---	---	100
647	rimexolone - PC3	-0.555	1	-0.939	---	---	100
648	sulfafurazole - PC3	0.49	1	0.939	---	---	100
649	calcium folinate - HL60	0.489	1	0.939	---	---	100
650	octopamine - HL60	0.488	1	0.939	---	---	100
651	benzthiazide - HL60	0.488	1	0.939	---	---	100
652	diazoxide - HL60	-0.553	1	-0.939	---	---	100
653	lansoprazole - HL60	0.488	1	0.939	---	---	100
654	carteolol - HL60	0.487	1	0.938	---	---	100
655	methazolamide - HL60	-0.552	1	-0.938	---	---	100
656	lidocaine - HL60	-0.551	1	-0.938	---	---	100
657	netilmicin - HL60	0.486	1	0.938	---	---	100
658	ciprofibrate - HL60	0.485	1	0.938	---	---	100
659	helveticoside - HL60	0.485	1	0.938	---	---	100
660	theophylline - HL60	0.484	1	0.938	---	---	100
661	menadione - PC3	-0.549	1	-0.937	---	---	100
662	digoxigenin - PC3	0.483	1	0.937	---	---	100
663	butirosin - HL60	-0.548	1	-0.937	---	---	100
664	cromoglicic acid - MCF7	0.483	1	0.937	---	---	100
665	harmaline - PC3	0.483	1	0.937	---	---	100
666	sanguinarine - HL60	-0.548	1	-0.937	---	---	100
667	pipemidic acid - HL60	-0.547	1	-0.936	---	---	100
668	torasemide - HL60	-0.547	1	-0.936	---	---	100
669	fenoterol - MCF7	0.482	1	0.936	---	---	100
670	riboflavin - HL60	-0.547	1	-0.936	---	---	100
671	tioguanine - MCF7	-0.546	1	-0.936	---	---	100
672	trimethoprim - HL60	0.482	1	0.936	---	---	100
673	Prestwick-692 - HL60	0.48	1	0.935	---	---	100
674	levonorgestrel - HL60	-0.545	1	-0.935	---	---	100
675	methyldopa - HL60	-0.545	1	-0.935	---	---	100
676	adipiodone - PC3	0.479	1	0.935	---	---	100
677	mesalazine - HL60	-0.545	1	-0.935	---	---	100
678	6-benzylaminopurine - HL60	-0.544	1	-0.935	---	---	100
679	estriol - HL60	-0.544	1	-0.934	---	---	100
680	thiamazole - HL60	0.477	1	0.934	---	---	100
681	gelsemine - HL60	0.476	1	0.934	---	---	100
682	clebopride - PC3	0.476	1	0.934	---	---	100
683	furosemide - HL60	0.475	1	0.934	---	---	100
684	3-acetylcoumarin - HL60	-0.541	1	-0.933	---	---	100
685	carbenoxolone - HL60	0.473	1	0.933	---	---	100
686	spiramycin - HL60	0.472	1	0.932	---	---	100
687	alfadolone - PC3	0.47	1	0.932	---	---	100
688	iopanoic acid - HL60	-0.54	1	-0.932	---	---	100
689	sulfamethizole - HL60	0.468	1	0.932	---	---	100
690	fluoxetine - HL60	0.468	1	0.932	---	---	100
691	16,16-dimethylprostaglandin E2 - MCF7	0.468	1	0.931	---	---	100
692	BW-B70C - MCF7	-0.539	1	-0.931	---	---	100
693	napelline - HL60	-0.539	1	-0.931	---	---	100
694	viomycin - HL60	0.467	1	0.931	---	---	100
695	pregnenolone - HL60	0.467	1	0.931	---	---	100
696	tolmetin - HL60	0.466	1	0.93	---	---	100
697	bacampicillin - PC3	-0.536	1	-0.93	---	---	100
698	pargyline - HL60	-0.535	1	-0.93	---	---	100
699	dextromethorphan - HL60	-0.535	1	-0.93	---	---	100
700	tetrandrine - PC3	-0.535	1	-0.929	---	---	100
701	dacarbazine - HL60	-0.535	1	-0.929	---	---	100
702	propidium iodide - PC3	0.463	1	0.929	---	---	100
703	irinotecan - PC3	-0.534	1	-0.929	---	---	100
704	trimipramine - HL60	0.462	1	0.929	---	---	100
705	diloxanide - HL60	0.462	1	0.929	---	---	100
706	trifluridine - PC3	-0.534	1	-0.929	---	---	100
707	ciprofloxacin - HL60	0.461	1	0.929	---	---	100
708	etofylline - HL60	-0.533	1	-0.929	---	---	100
709	bicuculline - HL60	0.46	1	0.928	---	---	100
710	etidronic acid - HL60	0.459	1	0.928	---	---	100
711	protoveratrine A - PC3	0.458	1	0.928	---	---	100
712	ethotoin - HL60	-0.531	1	-0.927	---	---	100
713	ofloxacin - HL60	0.457	1	0.927	---	---	100
714	tiletamine - HL60	0.456	1	0.927	---	---	100
715	novobiocin - ssMCF7	0.456	1	0.926	---	---	100
716	loracarbef - HL60	0.456	1	0.926	---	---	100
717	monobenzone - HL60	-0.528	1	-0.926	---	---	100
718	lobelanidine - HL60	0.455	1	0.926	---	---	100
719	fenofibrate - HL60	0.455	1	0.926	---	---	100
720	metoprolol - HL60	-0.527	1	-0.926	---	---	100
721	ozagrel - HL60	0.455	1	0.925	---	---	100
722	sulconazole - PC3	-0.526	1	-0.925	---	---	100
723	pyridoxine - PC3	-0.525	1	-0.925	---	---	100
724	pinacidil - PC3	-0.525	1	-0.925	---	---	100
725	hydrocotarnine - PC3	0.454	1	0.925	---	---	100
726	Trolox C - PC3	0.454	1	0.925	---	---	100
727	metrizamide - HL60	0.453	1	0.925	---	---	100
728	estropipate - HL60	-0.525	1	-0.924	---	---	100
729	streptozocin - HL60	0.452	1	0.924	---	---	100
730	flucloxacillin - HL60	0.451	1	0.924	---	---	100
731	levopropoxyphene - PC3	-0.522	1	-0.924	---	---	100
732	cephaeline - PC3	-0.522	1	-0.924	---	---	100
733	hymecromone - HL60	0.449	1	0.924	---	---	100
734	penbutolol - HL60	0.449	1	0.924	---	---	100
735	simvastatin - PC3	-0.522	1	-0.924	---	---	100
736	mephenytoin - HL60	0.449	1	0.923	---	---	100
737	zuclopenthixol - HL60	-0.521	1	-0.923	---	---	100
738	AG-028671 - MCF7	-0.521	1	-0.923	---	---	100
739	rifampicin - HL60	0.448	1	0.923	---	---	100
740	trifluridine - HL60	-0.521	1	-0.923	---	---	100
741	laudanosine - HL60	-0.521	1	-0.923	---	---	100
742	pheneticillin - HL60	0.446	1	0.923	---	---	100
743	succinylsulfathiazole - HL60	-0.52	1	-0.923	---	---	100
744	sulmazole - PC3	0.444	1	0.923	---	---	100
745	Prestwick-1085 - HL60	0.444	1	0.922	---	---	100
746	clofazimine - HL60	-0.52	1	-0.922	---	---	100
747	metacycline - PC3	0.442	1	0.922	---	---	100
748	acepromazine - HL60	-0.519	1	-0.922	---	---	100
749	dapsone - HL60	0.441	1	0.922	---	---	100
750	chlorprothixene - HL60	-0.518	1	-0.922	---	---	100
751	oxybutynin - HL60	0.44	1	0.922	---	---	100
752	vinpocetine - HL60	0.44	1	0.922	---	---	100
753	hecogenin - HL60	0.439	1	0.921	---	---	100
754	chlorprothixene - PC3	-0.516	1	-0.921	---	---	100
755	5666823 - MCF7	-0.516	1	-0.921	---	---	100
756	mebhydrolin - HL60	0.437	1	0.921	---	---	100
757	bucladesine - PC3	0.436	1	0.92	---	---	100
758	vidarabine - HL60	-0.515	1	-0.92	---	---	100
759	cefalotin - HL60	-0.515	1	-0.92	---	---	100
760	riluzole - HL60	0.436	1	0.92	---	---	100
761	procainamide - HL60	0.433	1	0.92	---	---	100
762	oxprenolol - HL60	-0.513	1	-0.92	---	---	100
763	sulfadimethoxine - HL60	0.432	1	0.92	---	---	100
764	meropenem - HL60	-0.513	1	-0.92	---	---	100
765	Prestwick-864 - HL60	0.431	1	0.92	---	---	100
766	hesperetin - HL60	-0.513	1	-0.919	---	---	100
767	naftopidil - PC3	0.429	1	0.919	---	---	100
768	protriptyline - HL60	-0.512	1	-0.919	---	---	100
769	famprofazone - HL60	-0.512	1	-0.919	---	---	100
770	cinchonidine - PC3	0.428	1	0.918	---	---	100
771	pronetalol - HL60	-0.512	1	-0.918	---	---	100
772	azapropazone - MCF7	-0.511	1	-0.918	---	---	100
773	harmol - PC3	0.427	1	0.918	---	---	100
774	khellin - HL60	-0.51	1	-0.918	---	---	100
775	articaine - HL60	-0.51	1	-0.918	---	---	100
776	calcium pantothenate - PC3	0.427	1	0.918	---	---	100
777	iocetamic acid - HL60	0.427	1	0.917	---	---	100
778	(+/-)-catechin - HL60	0.426	1	0.917	---	---	100
779	dilazep - HL60	0.425	1	0.917	---	---	100
780	bromopride - HL60	-0.509	1	-0.917	---	---	100
781	progesterone - HL60	0.424	1	0.917	---	---	100
782	cloperastine - HL60	-0.509	1	-0.917	---	---	100
783	clorsulon - HL60	0.424	1	0.917	---	---	100
784	nalidixic acid - HL60	0.424	1	0.916	---	---	100
785	nalbuphine - HL60	-0.508	1	-0.916	---	---	100
786	ticlopidine - HL60	0.422	1	0.916	---	---	100
787	lomefloxacin - HL60	0.421	1	0.916	---	---	100
788	ticarcillin - PC3	-0.508	1	-0.915	---	---	100
789	Chicago Sky Blue 6B - HL60	0.421	1	0.915	---	---	100
790	emetine - HL60	-0.507	1	-0.915	---	---	100
791	furazolidone - HL60	0.421	1	0.915	---	---	100
792	trioxysalen - HL60	-0.507	1	-0.915	---	---	100
793	tubocurarine chloride - HL60	-0.506	1	-0.915	---	---	100
794	Prestwick-559 - HL60	-0.506	1	-0.914	---	---	100
795	flecainide - HL60	0.419	1	0.914	---	---	100
796	hycanthone - PC3	-0.505	1	-0.914	---	---	100
797	ergocalciferol - HL60	0.417	1	0.914	---	---	100
798	solanine - PC3	-0.504	1	-0.914	---	---	100
799	carbachol - HL60	-0.504	1	-0.914	---	---	100
800	furaltadone - HL60	0.416	1	0.914	---	---	100
801	oxolamine - HL60	0.415	1	0.913	---	---	100
802	urapidil - HL60	-0.503	1	-0.913	---	---	100
803	phthalylsulfathiazole - HL60	-0.503	1	-0.913	---	---	100
804	clomipramine - HL60	-0.503	1	-0.912	---	---	100
805	yohimbic acid - HL60	0.412	1	0.912	---	---	100
806	heliotrine - HL60	-0.503	1	-0.912	---	---	100
807	prilocaine - HL60	0.411	1	0.912	---	---	100
808	flupentixol - PC3	-0.502	1	-0.912	---	---	100
809	thioperamide - HL60	0.41	1	0.912	---	---	100
810	clopamide - HL60	0.409	1	0.912	---	---	100
811	letrozole - HL60	-0.502	1	-0.912	---	---	100
812	megestrol - PC3	-0.501	1	-0.911	---	---	100
813	doxycycline - HL60	-0.501	1	-0.911	---	---	100
814	cimetidine - HL60	0.408	1	0.911	---	---	100
815	bufexamac - HL60	-0.5	1	-0.911	---	---	100
816	meprylcaine - PC3	0.408	1	0.911	---	---	100
817	Prestwick-1084 - HL60	-0.5	1	-0.911	---	---	100
818	dienestrol - PC3	0.408	1	0.911	---	---	100
819	phensuximide - PC3	0.408	1	0.911	---	---	100
820	hexylcaine - HL60	0.408	1	0.91	---	---	100
821	pentetic acid - HL60	0.407	1	0.91	---	---	100
822	prenylamine - HL60	-0.498	1	-0.91	---	---	100
823	ceforanide - PC3	0.406	1	0.91	---	---	100
824	naftidrofuryl - HL60	-0.498	1	-0.91	---	---	100
825	SC-58125 - HL60	0.405	1	0.909	---	---	100
826	3-acetylcoumarin - PC3	0.405	1	0.909	---	---	100
827	papaverine - HL60	-0.497	1	-0.909	---	---	100
828	puromycin - HL60	-0.496	1	-0.909	---	---	100
829	canadine - HL60	0.403	1	0.909	---	---	100
830	nicotinic acid - HL60	-0.496	1	-0.909	---	---	100
831	aminohippuric acid - HL60	-0.496	1	-0.909	---	---	100
832	profenamine - HL60	-0.495	1	-0.909	---	---	100
833	glipizide - HL60	0.403	1	0.908	---	---	100
834	desoxycortone - HL60	-0.495	1	-0.908	---	---	100
835	pentetic acid - PC3	0.403	1	0.908	---	---	100
836	altretamine - HL60	0.402	1	0.908	---	---	100
837	triflusal - HL60	-0.494	1	-0.908	---	---	100
838	betonicine - HL60	0.401	1	0.908	---	---	100
839	fluspirilene - HL60	-0.494	1	-0.908	---	---	100
840	mevalolactone - HL60	-0.493	1	-0.908	---	---	100
841	tenoxicam - HL60	0.401	1	0.908	---	---	100
842	hydroflumethiazide - HL60	-0.493	1	-0.908	---	---	100
843	lasalocid - PC3	0.4	1	0.908	---	---	100
844	moxisylyte - HL60	0.399	1	0.907	---	---	100
845	picrotoxinin - HL60	-0.492	1	-0.907	---	---	100
846	cefoperazone - HL60	-0.492	1	-0.907	---	---	100
847	caffeic acid - PC3	0.397	1	0.907	---	---	100
848	cyclobenzaprine - HL60	0.397	1	0.907	---	---	100
849	ketoconazole - PC3	-0.491	1	-0.907	---	---	100
850	ethosuximide - HL60	-0.491	1	-0.906	---	---	100
851	indoprofen - PC3	0.394	1	0.906	---	---	100
852	trimethylcolchicinic acid - HL60	-0.49	1	-0.906	---	---	100
853	chlortalidone - HL60	-0.49	1	-0.906	---	---	100
854	gabapentin - HL60	0.393	1	0.906	---	---	100
855	monobenzone - PC3	-0.49	1	-0.906	---	---	100
856	isotretinoin - PC3	-0.489	1	-0.905	---	---	100
857	piperine - HL60	0.39	1	0.905	---	---	100
858	fenoprofen - HL60	-0.489	1	-0.905	---	---	100
859	isoniazid - HL60	0.389	1	0.905	---	---	100
860	benzylpenicillin - HL60	-0.489	1	-0.905	---	---	100
861	ceforanide - HL60	0.389	1	0.905	---	---	100
862	stachydrine - HL60	-0.488	1	-0.905	---	---	100
863	dimethadione - HL60	-0.488	1	-0.904	---	---	100
864	benzydamine - PC3	-0.488	1	-0.904	---	---	100
865	hesperidin - HL60	0.387	1	0.904	---	---	100
866	sulindac sulfide - MCF7	-0.488	1	-0.904	---	---	100
867	betulinic acid - HL60	0.386	1	0.904	---	---	100
868	phenyl biguanide - MCF7	-0.487	1	-0.904	---	---	100
869	ramifenazone - PC3	0.385	1	0.903	---	---	100
870	piperidolate - HL60	-0.485	1	-0.903	---	---	100
871	cloxacillin - PC3	-0.485	1	-0.903	---	---	100
872	ornidazole - HL60	-0.484	1	-0.903	---	---	100
873	fluvoxamine - HL60	-0.484	1	-0.902	---	---	100
874	tolfenamic acid - MCF7	0.381	1	0.902	---	---	100
875	biperiden - HL60	0.38	1	0.902	---	---	100
876	prazosin - HL60	-0.484	1	-0.902	---	---	100
877	nifurtimox - HL60	0.38	1	0.902	---	---	100
878	trazodone - HL60	-0.484	1	-0.902	---	---	100
879	enilconazole - HL60	0.38	1	0.902	---	---	100
880	econazole - HL60	-0.482	1	-0.902	---	---	100
881	pirenperone - HL60	0.379	1	0.902	---	---	100
882	Prestwick-860 - HL60	-0.482	1	-0.902	---	---	100
883	minocycline - HL60	-0.482	1	-0.901	---	---	100
884	lactobionic acid - HL60	0.378	1	0.901	---	---	100
885	fluvastatin - HL60	-0.481	1	-0.901	---	---	100
886	vincamine - HL60	0.378	1	0.901	---	---	100
887	cycloserine - HL60	-0.48	1	-0.901	---	---	100
888	indoprofen - HL60	0.376	1	0.901	---	---	100
889	cefotiam - HL60	0.374	1	0.9	---	---	100
890	yohimbine - HL60	-0.48	1	-0.9	---	---	100
891	pivmecillinam - HL60	0.373	1	0.9	---	---	100
892	atovaquone - HL60	0.371	1	0.9	---	---	100
893	nilutamide - HL60	0.37	1	0.9	---	---	100
894	propantheline bromide - PC3	-0.479	1	-0.9	---	---	100
895	chloroquine - HL60	0.369	1	0.9	---	---	100
896	glycocholic acid - PC3	0.368	1	0.9	---	---	100
897	norcyclobenzaprine - PC3	-0.478	1	-0.899	---	---	100
898	trapidil - HL60	0.366	1	0.899	---	---	100
899	perhexiline - HL60	-0.478	1	-0.899	---	---	100
900	pheniramine - HL60	0.366	1	0.899	---	---	100
901	N6-methyladenosine - PC3	0.365	1	0.899	---	---	100
902	fenbufen - HL60	0.363	1	0.899	---	---	100
903	S-propranolol - HL60	-0.477	1	-0.898	---	---	100
904	butacaine - HL60	0.362	1	0.898	---	---	100
905	lovastatin - PC3	0.362	1	0.898	---	---	100
906	mefenamic acid - HL60	0.361	1	0.898	---	---	100
907	papaverine - PC3	-0.477	1	-0.898	---	---	100
908	solasodine - HL60	0.361	1	0.898	---	---	100
909	verteporfin - HL60	-0.476	1	-0.898	---	---	100
910	pimethixene - HL60	-0.476	1	-0.898	---	---	100
911	prasterone - HL60	0.36	1	0.898	---	---	100
912	ambroxol - PC3	0.36	1	0.898	---	---	100
913	fluorometholone - HL60	-0.475	1	-0.897	---	---	100
914	hexamethonium bromide - HL60	-0.475	1	-0.897	---	---	100
915	nifuroxazide - HL60	0.358	1	0.897	---	---	100
916	SR-95531 - HL60	0.357	1	0.897	---	---	100
917	nitrendipine - HL60	-0.475	1	-0.897	---	---	100
918	protoveratrine A - HL60	0.356	1	0.897	---	---	100
919	rofecoxib - HL60	-0.474	1	-0.897	---	---	100
920	phentolamine - HL60	-0.474	1	-0.896	---	---	100
921	ampyrone - HL60	0.356	1	0.896	---	---	100
922	fendiline - HL60	-0.474	1	-0.896	---	---	100
923	mimosine - PC3	0.355	1	0.896	---	---	100
924	Prestwick-1085 - PC3	-0.473	1	-0.896	---	---	100
925	cetirizine - HL60	-0.473	1	-0.896	---	---	100
926	artemisinin - HL60	0.35	1	0.895	---	---	100
927	naftopidil - HL60	-0.473	1	-0.895	---	---	100
928	sulfamerazine - HL60	0.35	1	0.895	---	---	100
929	benperidol - HL60	0.349	1	0.895	---	---	100
930	probucol - HL60	-0.472	1	-0.895	---	---	100
931	Prestwick-920 - PC3	-0.472	1	-0.895	---	---	100
932	furazolidone - PC3	0.346	1	0.895	---	---	100
933	pancuronium bromide - HL60	-0.471	1	-0.895	---	---	100
934	eldeline - HL60	0.346	1	0.895	---	---	100
935	mepenzolate bromide - HL60	0.346	1	0.894	---	---	100
936	droperidol - HL60	0.345	1	0.894	---	---	100
937	butein - PC3	-0.471	1	-0.894	---	---	100
938	clenbuterol - PC3	0.345	1	0.894	---	---	100
939	fluorocurarine - PC3	0.344	1	0.894	---	---	100
940	cinnarizine - HL60	0.343	1	0.894	---	---	100
941	pimozide - HL60	-0.47	1	-0.894	---	---	100
942	primidone - PC3	0.343	1	0.893	---	---	100
943	ceftazidime - HL60	0.34	1	0.893	---	---	100
944	lanatoside C - HL60	0.34	1	0.893	---	---	100
945	novobiocin - HL60	0.339	1	0.893	---	---	100
946	pivampicillin - HL60	-0.469	1	-0.893	---	---	100
947	alfadolone - MCF7	-0.469	1	-0.892	---	---	100
948	cotinine - HL60	0.337	1	0.892	---	---	100
949	primidone - HL60	0.337	1	0.892	---	---	100
950	reserpine - PC3	-0.468	1	-0.892	---	---	100
951	chenodeoxycholic acid - HL60	0.336	1	0.892	---	---	100
952	sitosterol - HL60	-0.468	1	-0.892	---	---	100
953	amprolium - HL60	0.336	1	0.892	---	---	100
954	bupropion - HL60	-0.468	1	-0.892	---	---	100
955	camptothecin - PC3	-0.467	1	-0.892	---	---	100
956	nitrofural - HL60	0.335	1	0.892	---	---	100
957	dexamethasone - HL60	0.334	1	0.891	---	---	100
958	solanine - HL60	-0.466	1	-0.891	---	---	100
959	beclometasone - HL60	-0.466	1	-0.891	---	---	100
960	sulfamethoxazole - HL60	0.333	1	0.891	---	---	100
961	gibberellic acid - PC3	0.333	1	0.891	---	---	100
962	pyrvinium - HL60	-0.466	1	-0.891	---	---	100
963	H-89 - MCF7	-0.466	1	-0.891	---	---	100
964	amantadine - HL60	0.331	1	0.891	---	---	100
965	Prestwick-642 - PC3	0.331	1	0.891	---	---	100
966	sulfaphenazole - HL60	-0.465	1	-0.891	---	---	100
967	altizide - HL60	-0.465	1	-0.891	---	---	100
968	carbenoxolone - PC3	0.33	1	0.891	---	---	100
969	3-hydroxy-DL-kynurenine - HL60	0.33	1	0.89	---	---	100
970	conessine - HL60	-0.464	1	-0.89	---	---	100
971	foliosidine - HL60	0.33	1	0.89	---	---	100
972	carbimazole - HL60	0.328	1	0.89	---	---	100
973	amylocaine - HL60	-0.464	1	-0.89	---	---	100
974	isotretinoin - HL60	0.327	1	0.89	---	---	100
975	phensuximide - HL60	0.327	1	0.89	---	---	100
976	articaine - MCF7	-0.464	1	-0.89	---	---	100
977	bacitracin - HL60	0.326	1	0.89	---	---	100
978	cefsulodin - HL60	0.323	1	0.889	---	---	100
979	thiamphenicol - HL60	0.323	1	0.889	---	---	100
980	pridinol - HL60	0.321	1	0.889	---	---	100
981	ronidazole - HL60	-0.463	1	-0.889	---	---	100
982	rescinnamine - HL60	0.317	1	0.889	---	---	100
983	ursodeoxycholic acid - HL60	-0.463	1	-0.889	---	---	100
984	cephaeline - HL60	-0.463	1	-0.889	---	---	100
985	harmaline - HL60	0.315	1	0.889	---	---	100
986	isoxicam - HL60	0.315	1	0.889	---	---	100
987	meptazinol - HL60	-0.463	1	-0.889	---	---	100
988	dioxybenzone - HL60	-0.462	1	-0.888	---	---	100
989	lisuride - HL60	0.314	1	0.888	---	---	100
990	demecarium bromide - PC3	-0.461	1	-0.888	---	---	100
991	sulfadiazine - HL60	0.313	1	0.888	---	---	100
992	flucytosine - HL60	0.313	1	0.888	---	---	100
993	strophanthidin - HL60	0.311	1	0.888	---	---	100
994	syrosingopine - HL60	-0.461	1	-0.888	---	---	100
995	Prestwick-665 - HL60	-0.461	1	-0.888	---	---	100
996	benzbromarone - HL60	0.31	1	0.888	---	---	100
997	orphenadrine - HL60	0.307	1	0.888	---	---	100
998	josamycin - HL60	0.307	1	0.887	---	---	100
999	pentetrazol - HL60	-0.46	1	-0.887	---	---	100
1000	pipenzolate bromide - PC3	0.305	1	0.887	---	---	100
1001	3-acetamidocoumarin - HL60	0.298	1	0.887	---	---	100
1002	methapyrilene - HL60	-0.46	1	-0.887	---	---	100
1003	azapropazone - HL60	0.295	1	0.887	---	---	100
1004	hemicholinium - PC3	0.295	1	0.887	---	---	100
1005	trichlormethiazide - PC3	0.286	1	0.886	---	---	100
1006	iopamidol - HL60	0.286	1	0.886	---	---	100
1007	pipenzolate bromide - HL60	-0.458	1	-0.886	---	---	100
1008	amiprilose - HL60	0.284	1	0.886	---	---	100
1009	zidovudine - PC3	-0.458	1	-0.886	---	---	100
1010	amantadine - PC3	0.282	1	0.886	---	---	100
1011	N6-methyladenosine - HL60	-0.457	1	-0.886	---	---	100
1012	dexpanthenol - HL60	0.282	1	0.886	---	---	100
1013	ethionamide - HL60	0.27	1	0.885	---	---	100
1014	Prestwick-981 - HL60	0.269	1	0.885	---	---	100
1015	cicloheximide - HL60	0.268	1	0.885	---	---	100
1016	dantrolene - HL60	-0.456	1	-0.885	---	---	100
1017	idazoxan - HL60	0.267	1	0.885	---	---	100
1018	glycocholic acid - HL60	0.26	1	0.885	---	---	100
1019	scopolamine N-oxide - HL60	-0.456	1	-0.885	---	---	100
1020	mefloquine - HL60	-0.456	1	-0.885	---	---	100
1021	propoxycaine - HL60	0.253	1	0.885	---	---	100
1022	glimepiride - HL60	0.251	1	0.884	---	---	100
1023	halcinonide - HL60	-0.456	1	-0.884	---	---	100
1024	pilocarpine - HL60	0.251	1	0.884	---	---	100
1025	hydroxyzine - HL60	-0.455	1	-0.884	---	---	100
1026	tiaprofenic acid - HL60	0.242	1	0.884	---	---	100
1027	cantharidin - HL60	-0.455	1	-0.884	---	---	100
1028	propofol - HL60	0.233	1	0.884	---	---	100
1029	esculetin - HL60	-0.455	1	-0.884	---	---	100
1030	Gly-His-Lys - MCF7	0	1	0.883	---	---	0
1031	metixene - HL60	-0.455	1	-0.883	---	---	100
1032	dimethyloxalylglycine - PC3	-0.455	1	-0.883	---	---	100
1033	gallamine triethiodide - HL60	-0.454	1	-0.883	---	---	100
1034	zalcitabine - HL60	-0.453	1	-0.882	---	---	100
1035	acetazolamide - PC3	0	1	0.882	---	---	0
1036	benzonatate - HL60	-0.452	1	-0.881	---	---	100
1037	DL-PPMP - MCF7	0	1	0.881	---	---	0
1038	xylazine - HL60	-0.452	1	-0.881	---	---	100
1039	tracazolate - HL60	-0.451	1	-0.881	---	---	100
1040	spiperone - HL60	-0.45	1	-0.88	---	---	100
1041	fosfosal - HL60	-0.45	1	-0.88	---	---	100
1042	dihydroergocristine - PC3	-0.449	1	-0.88	---	---	100
1043	vinblastine - PC3	0	1	0.88	---	---	0
1044	dinoprost - PC3	-0.448	1	-0.879	---	---	100
1045	zardaverine - HL60	-0.448	1	-0.879	---	---	100
1046	perphenazine - HL60	-0.448	1	-0.879	---	---	100
1047	tacrine - HL60	-0.448	1	-0.878	---	---	100
1048	metixene - PC3	-0.447	1	-0.878	---	---	100
1049	ethoxyquin - HL60	-0.446	1	-0.878	---	---	100
1050	epiandrosterone - PC3	-0.446	1	-0.878	---	---	100
1051	colforsin - HL60	-0.445	1	-0.878	---	---	100
1052	sulfathiazole - HL60	-0.445	1	-0.877	---	---	100
1053	minocycline - PC3	-0.445	1	-0.877	---	---	100
1054	aconitine - PC3	0	1	0.877	---	---	0
1055	aminophenazone - HL60	-0.444	1	-0.877	---	---	100
1056	folic acid - HL60	-0.443	1	-0.876	---	---	100
1057	memantine - HL60	-0.443	1	-0.876	---	---	100
1058	cefotaxime - HL60	-0.443	1	-0.876	---	---	100
1059	10-methoxyharmalan - HL60	-0.442	1	-0.876	---	---	100
1060	procaine - HL60	-0.442	1	-0.875	---	---	100
1061	myricetin - HL60	-0.442	1	-0.875	---	---	100
1062	isradipine - HL60	-0.441	1	-0.875	---	---	100
1063	oxetacaine - HL60	-0.44	1	-0.875	---	---	100
1064	phenazopyridine - HL60	-0.439	1	-0.874	---	---	100
1065	spironolactone - HL60	-0.439	1	-0.874	---	---	100
1066	pregnenolone - PC3	-0.439	1	-0.874	---	---	100
1067	dosulepin - PC3	-0.439	1	-0.874	---	---	100
1068	fipexide - PC3	-0.438	1	-0.873	---	---	100
1069	bretylium tosilate - PC3	-0.437	1	-0.873	---	---	100
1070	pergolide - PC3	0	1	0.873	---	---	0
1071	quipazine - PC3	-0.437	1	-0.873	---	---	100
1072	viomycin - PC3	0	1	0.873	---	---	0
1073	oxybuprocaine - HL60	-0.437	1	-0.873	---	---	100
1074	sulfafurazole - HL60	-0.437	1	-0.873	---	---	100
1075	etofenamate - HL60	-0.437	1	-0.872	---	---	100
1076	ascorbic acid - PC3	-0.436	1	-0.872	---	---	100
1077	chlorphenesin - HL60	-0.436	1	-0.872	---	---	100
1078	vinburnine - PC3	0	1	0.872	---	---	0
1079	allantoin - HL60	-0.436	1	-0.872	---	---	100
1080	isoflupredone - PC3	0	1	0.872	---	---	0
1081	colecalciferol - HL60	-0.436	1	-0.872	---	---	100
1082	nocodazole - HL60	0	1	0.871	---	---	0
1083	lorglumide - HL60	-0.435	1	-0.871	---	---	100
1084	eucatropine - HL60	-0.435	1	-0.871	---	---	100
1085	oligomycin - MCF7	-0.435	1	-0.871	---	---	100
1086	velnacrine - PC3	-0.434	1	-0.87	---	---	100
1087	etamivan - HL60	-0.434	1	-0.87	---	---	100
1088	(-)-atenolol - HL60	-0.434	1	-0.87	---	---	100
1089	cefalexin - HL60	-0.433	1	-0.869	---	---	100
1090	atracurium besilate - PC3	0	1	0.869	---	---	0
1091	diphenylpyraline - HL60	-0.433	1	-0.869	---	---	100
1092	astemizole - HL60	-0.432	1	-0.868	---	---	100
1093	ellipticine - PC3	-0.432	1	-0.868	---	---	100
1094	norcyclobenzaprine - HL60	-0.431	1	-0.868	---	---	100
1095	N-acetyl-L-leucine - HL60	-0.431	1	-0.868	---	---	100
1096	sulfamonomethoxine - PC3	0	1	0.868	---	---	0
1097	mercaptopurine - MCF7	-0.43	1	-0.868	---	---	100
1098	levamisole - HL60	-0.429	1	-0.867	---	---	100
1099	alverine - HL60	-0.429	1	-0.867	---	---	100
1100	felodipine - PC3	-0.429	1	-0.867	---	---	100
1101	amoxicillin - HL60	-0.429	1	-0.866	---	---	100
1102	riboflavin - PC3	-0.426	1	-0.865	---	---	100
1103	zaprinast - HL60	0	1	0.865	---	---	0
1104	telenzepine - HL60	-0.424	1	-0.865	---	---	100
1105	isoxsuprine - HL60	-0.423	1	-0.865	---	---	100
1106	topiramate - MCF7	0	1	0.865	---	---	0
1107	5186223 - MCF7	0	1	0.864	---	---	0
1108	quercetin - PC3	-0.423	1	-0.864	---	---	100
1109	physostigmine - HL60	-0.421	1	-0.863	---	---	100
1110	chloramphenicol - HL60	-0.421	1	-0.863	---	---	100
1111	asiaticoside - HL60	0	1	0.863	---	---	0
1112	5149715 - MCF7	0	1	0.862	---	---	0
1113	benzbromarone - MCF7	0	1	0.862	---	---	0
1114	betaxolol - HL60	-0.42	1	-0.862	---	---	100
1115	pyrithyldione - PC3	0	1	0.862	---	---	0
1116	gefitinib - HL60	-0.42	1	-0.862	---	---	100
1117	fipexide - HL60	-0.419	1	-0.861	---	---	100
1118	sulfabenzamide - PC3	-0.419	1	-0.861	---	---	100
1119	debrisoquine - HL60	-0.418	1	-0.861	---	---	100
1120	mesoridazine - HL60	-0.418	1	-0.861	---	---	100
1121	mephentermine - HL60	-0.417	1	-0.86	---	---	100
1122	aminoglutethimide - HL60	-0.417	1	-0.86	---	---	100
1123	sulconazole - HL60	-0.417	1	-0.86	---	---	100
1124	sisomicin - PC3	0	1	0.86	---	---	0
1125	aminophylline - HL60	-0.416	1	-0.859	---	---	100
1126	isoflupredone - MCF7	0	1	0.859	---	---	0
1127	triprolidine - HL60	-0.416	1	-0.859	---	---	100
1128	Prestwick-1103 - PC3	0	1	0.859	---	---	0
1129	apramycin - HL60	-0.415	1	-0.859	---	---	100
1130	deptropine - HL60	-0.415	1	-0.858	---	---	100
1131	noscapine - HL60	0	1	0.858	---	---	0
1132	pentamidine - HL60	-0.412	1	-0.857	---	---	100
1133	cyanocobalamin - HL60	-0.412	1	-0.857	---	---	100
1134	bethanechol - PC3	0	1	0.857	---	---	0
1135	niflumic acid - HL60	-0.411	1	-0.857	---	---	100
1136	Prestwick-857 - PC3	0	1	0.857	---	---	0
1137	altretamine - PC3	-0.409	1	-0.856	---	---	100
1138	yohimbic acid - MCF7	0	1	0.856	---	---	0
1139	bephenium hydroxynaphthoate - PC3	-0.409	1	-0.856	---	---	100
1140	dacarbazine - PC3	0	1	0.856	---	---	0
1141	hecogenin - PC3	-0.407	1	-0.856	---	---	100
1142	mepacrine - HL60	0	1	0.856	---	---	0
1143	chlortalidone - PC3	0	1	0.856	---	---	0
1144	triamcinolone - HL60	-0.406	1	-0.856	---	---	100
1145	dihydrostreptomycin - HL60	-0.405	1	-0.854	---	---	100
1146	propoxycaine - PC3	0	1	0.854	---	---	0
1147	trimethylcolchicinic acid - PC3	-0.404	1	-0.854	---	---	100
1148	pramocaine - PC3	-0.404	1	-0.854	---	---	100
1149	erythromycin - HL60	-0.403	1	-0.854	---	---	100
1150	latamoxef - MCF7	-0.403	1	-0.853	---	---	100
1151	spaglumic acid - MCF7	0	1	0.853	---	---	0
1152	terfenadine - HL60	-0.403	1	-0.853	---	---	100
1153	pentoxifylline - PC3	0	2	0.853	---	---	0
1154	loperamide - HL60	-0.402	1	-0.853	---	---	100
1155	metergoline - PC3	-0.401	1	-0.853	---	---	100
1156	oxyphenbutazone - HL60	-0.401	1	-0.853	---	---	100
1157	adiphenine - PC3	0	2	0.853	---	---	0
1158	etomidate - HL60	-0.399	1	-0.852	---	---	100
1159	retrorsine - HL60	-0.399	1	-0.852	---	---	100
1160	azapropazone - PC3	0	1	0.852	---	---	0
1161	decamethonium bromide - PC3	-0.398	1	-0.852	---	---	100
1162	guanethidine - MCF7	-0.398	1	-0.852	---	---	100
1163	diethylcarbamazine - HL60	-0.398	1	-0.852	---	---	100
1164	tolnaftate - MCF7	0	2	0.852	---	---	0
1165	epitiostanol - HL60	-0.397	1	-0.851	---	---	100
1166	cyproterone - PC3	-0.397	1	-0.851	---	---	100
1167	bemegride - HL60	-0.397	1	-0.851	---	---	100
1168	hemicholinium - HL60	-0.395	1	-0.85	---	---	100
1169	flunisolide - HL60	-0.395	1	-0.85	---	---	100
1170	5186324 - MCF7	0	1	0.85	---	---	0
1171	ketotifen - PC3	0	1	0.85	---	---	0
1172	karakoline - HL60	-0.392	1	-0.849	---	---	100
1173	cefaclor - MCF7	0	2	0.849	---	---	0
1174	phenelzine - HL60	-0.392	1	-0.849	---	---	100
1175	metrifonate - HL60	-0.39	1	-0.849	---	---	100
1176	suxibuzone - PC3	-0.389	1	-0.849	---	---	100
1177	methylprednisolone - HL60	-0.387	1	-0.848	---	---	100
1178	kanamycin - PC3	-0.387	1	-0.848	---	---	100
1179	nicardipine - HL60	0	1	0.848	---	---	0
1180	methoxamine - MCF7	0	2	0.848	---	---	0
1181	pilocarpine - MCF7	0	2	0.847	---	---	0
1182	apomorphine - HL60	-0.387	1	-0.847	---	---	100
1183	alclometasone - PC3	-0.387	1	-0.847	---	---	100
1184	LY-294002 - SKMEL5	-0.386	1	-0.847	---	---	100
1185	azlocillin - HL60	-0.386	1	-0.847	---	---	100
1186	vigabatrin - MCF7	0	1	0.847	---	---	0
1187	streptomycin - HL60	-0.385	1	-0.846	---	---	100
1188	raubasine - PC3	0	1	0.846	---	---	0
1189	thiamphenicol - PC3	0	2	0.846	---	---	0
1190	aconitine - HL60	-0.384	1	-0.846	---	---	100
1191	clebopride - HL60	-0.383	1	-0.846	---	---	100
1192	disulfiram - HL60	0	1	0.845	---	---	0
1193	(-)-atenolol - PC3	-0.383	1	-0.845	---	---	100
1194	dexamethasone - ssMCF7	0	1	0.845	---	---	0
1195	bisoprolol - HL60	-0.381	1	-0.845	---	---	100
1196	sulfametoxydiazine - HL60	-0.381	1	-0.844	---	---	100
1197	bromocriptine - HL60	0	1	0.844	---	---	0
1198	remoxipride - HL60	-0.381	1	-0.844	---	---	100
1199	splitomicin - PC3	0	1	0.844	---	---	0
1200	felbinac - MCF7	0	2	0.844	---	---	0
1201	cyclopentolate - HL60	-0.38	1	-0.843	---	---	100
1202	naringenin - MCF7	0	2	0.843	---	---	0
1203	acebutolol - HL60	-0.379	1	-0.843	---	---	100
1204	methylergometrine - HL60	0	1	0.843	---	---	0
1205	tetrahydroalstonine - HL60	-0.378	1	-0.843	---	---	100
1206	oxolinic acid - HL60	-0.378	1	-0.843	---	---	100
1207	aztreonam - HL60	-0.378	1	-0.842	---	---	100
1208	levocabastine - PC3	0	1	0.842	---	---	0
1209	neostigmine bromide - MCF7	0	2	0.842	---	---	0
1210	thalidomide - HL60	-0.377	1	-0.842	---	---	100
1211	diflorasone - PC3	-0.377	1	-0.842	---	---	100
1212	neomycin - HL60	0	1	0.842	---	---	0
1213	quinisocaine - HL60	-0.377	1	-0.842	---	---	100
1214	cyclizine - HL60	-0.377	1	-0.842	---	---	100
1215	sulfapyridine - HL60	-0.377	1	-0.841	---	---	100
1216	tobramycin - HL60	-0.376	1	-0.841	---	---	100
1217	alpha-yohimbine - PC3	-0.376	1	-0.841	---	---	100
1218	sulmazole - MCF7	0	1	0.841	---	---	0
1219	spectinomycin - HL60	-0.375	1	-0.841	---	---	100
1220	demecarium bromide - HL60	0	1	0.84	---	---	0
1221	nipecotic acid - HL60	-0.374	1	-0.84	---	---	100
1222	cinchonidine - HL60	-0.374	1	-0.84	---	---	100
1223	beta-escin - HL60	-0.372	1	-0.84	---	---	100
1224	pindolol - HL60	0	1	0.84	---	---	0
1225	ethionamide - MCF7	0	1	0.84	---	---	0
1226	thiethylperazine - HL60	-0.371	1	-0.84	---	---	100
1227	betulinic acid - PC3	-0.37	1	-0.839	---	---	100
1228	dropropizine - HL60	-0.37	1	-0.839	---	---	100
1229	Prestwick-983 - MCF7	0	2	0.839	---	---	0
1230	R-atenolol - HL60	-0.368	1	-0.839	---	---	100
1231	2-aminobenzenesulfonamide - PC3	0	1	0.839	---	---	0
1232	idoxuridine - HL60	-0.368	1	-0.838	---	---	100
1233	hydrastine hydrochloride - HL60	-0.367	1	-0.838	---	---	100
1234	etilefrine - HL60	-0.364	1	-0.838	---	---	100
1235	phenazone - HL60	-0.363	1	-0.838	---	---	100
1236	bephenium hydroxynaphthoate - HL60	-0.361	1	-0.837	---	---	100
1237	iopromide - PC3	0	1	0.837	---	---	0
1238	fluvastatin - PC3	-0.361	1	-0.837	---	---	100
1239	folic acid - PC3	0	1	0.837	---	---	0
1240	acemetacin - PC3	0	1	0.836	---	---	0
1241	captopril - HL60	-0.359	1	-0.836	---	---	100
1242	sodium phenylbutyrate - PC3	-0.359	1	-0.836	---	---	100
1243	pseudopelletierine - PC3	-0.359	1	-0.836	---	---	100
1244	clindamycin - HL60	-0.359	1	-0.836	---	---	100
1245	fluticasone - MCF7	0	2	0.835	---	---	0
1246	hyoscyamine - HL60	-0.358	1	-0.835	---	---	100
1247	gentamicin - MCF7	0	2	0.835	---	---	0
1248	metampicillin - HL60	-0.358	1	-0.835	---	---	100
1249	alfuzosin - HL60	-0.357	1	-0.835	---	---	100
1250	probenecid - PC3	0	1	0.835	---	---	0
1251	tetramisole - HL60	-0.356	1	-0.835	---	---	100
1252	dioxybenzone - PC3	-0.355	1	-0.834	---	---	100
1253	HNMPA-(AM)3 - PC3	-0.354	1	-0.834	---	---	100
1254	6-azathymine - HL60	-0.354	1	-0.834	---	---	100
1255	Prestwick-692 - PC3	0	1	0.834	---	---	0
1256	chlormezanone - HL60	-0.354	1	-0.834	---	---	100
1257	fenoterol - HL60	0	1	0.834	---	---	0
1258	ethaverine - HL60	-0.354	1	-0.833	---	---	100
1259	ketotifen - MCF7	0	2	0.833	---	---	0
1260	cinchocaine - HL60	-0.353	1	-0.833	---	---	100
1261	felbinac - PC3	0	1	0.833	---	---	0
1262	practolol - HL60	-0.353	1	-0.833	---	---	100
1263	iohexol - HL60	-0.352	1	-0.833	---	---	100
1264	salbutamol - HL60	0	1	0.833	---	---	0
1265	viomycin - MCF7	0	2	0.833	---	---	0
1266	flumetasone - HL60	-0.352	1	-0.832	---	---	100
1267	cefepime - PC3	0	1	0.832	---	---	0
1268	xamoterol - HL60	-0.352	1	-0.832	---	---	100
1269	cefoperazone - PC3	0	1	0.832	---	---	0
1270	nortriptyline - HL60	-0.352	1	-0.832	---	---	100
1271	meclocycline - PC3	-0.348	1	-0.831	---	---	100
1272	guanabenz - HL60	0	1	0.831	---	---	0
1273	quipazine - HL60	-0.348	1	-0.831	---	---	100
1274	vitexin - PC3	0	1	0.831	---	---	0
1275	diphenhydramine - MCF7	0	2	0.831	---	---	0
1276	maprotiline - PC3	-0.346	1	-0.831	---	---	100
1277	noretynodrel - HL60	-0.346	1	-0.831	---	---	100
1278	PF-00875133-00 - PC3	0	1	0.831	---	---	0
1279	N-acetyl-L-aspartic acid - PC3	0	1	0.83	---	---	0
1280	fluticasone - PC3	-0.344	1	-0.83	---	---	100
1281	tolazamide - HL60	-0.344	1	-0.83	---	---	100
1282	dosulepin - HL60	0	1	0.83	---	---	0
1283	famotidine - HL60	-0.344	1	-0.83	---	---	100
1284	benserazide - SKMEL5	-0.344	1	-0.83	---	---	100
1285	ajmaline - MCF7	0	2	0.83	---	---	0
1286	tiratricol - HL60	-0.344	1	-0.83	---	---	100
1287	estropipate - PC3	0	1	0.83	---	---	0
1288	terbutaline - HL60	-0.343	1	-0.83	---	---	100
1289	oxantel - PC3	-0.342	1	-0.829	---	---	100
1290	aminocaproic acid - HL60	-0.342	1	-0.829	---	---	100
1291	furosemide - PC3	0	1	0.829	---	---	0
1292	convolamine - HL60	-0.341	1	-0.829	---	---	100
1293	ondansetron - HL60	0	1	0.829	---	---	0
1294	ramifenazone - HL60	0	1	0.829	---	---	0
1295	ricinine - HL60	-0.34	1	-0.829	---	---	100
1296	methyldopa - PC3	0	1	0.828	---	---	0
1297	fusaric acid - HL60	-0.338	1	-0.828	---	---	100
1298	metronidazole - MCF7	0	2	0.828	---	---	0
1299	fludroxycortide - HL60	-0.338	1	-0.828	---	---	100
1300	dicloxacillin - PC3	-0.337	1	-0.828	---	---	100
1301	nomegestrol - PC3	0	1	0.828	---	---	0
1302	brinzolamide - HL60	-0.336	1	-0.827	---	---	100
1303	sulfamonomethoxine - HL60	-0.335	1	-0.827	---	---	100
1304	benfotiamine - HL60	-0.335	1	-0.827	---	---	100
1305	clorgiline - HL60	0	1	0.827	---	---	0
1306	arecoline - PC3	0	1	0.827	---	---	0
1307	triflupromazine - PC3	0	1	0.826	---	---	0
1308	mestranol - HL60	-0.33	1	-0.826	---	---	100
1309	articaine - PC3	0	1	0.826	---	---	0
1310	dipyridamole - HL60	-0.329	1	-0.826	---	---	100
1311	bacampicillin - MCF7	0	2	0.826	---	---	0
1312	lobeline - HL60	-0.329	1	-0.826	---	---	100
1313	buspirone - HL60	-0.329	1	-0.825	---	---	100
1314	probenecid - HL60	-0.328	1	-0.825	---	---	100
1315	carbamazepine - HL60	-0.326	1	-0.824	---	---	100
1316	benzamil - HL60	-0.325	1	-0.824	---	---	100
1317	clioquinol - HL60	-0.325	1	-0.824	---	---	100
1318	chlorzoxazone - HL60	-0.325	1	-0.824	---	---	100
1319	propranolol - PC3	-0.324	1	-0.824	---	---	100
1320	monocrotaline - HL60	0	1	0.823	---	---	0
1321	enoxacin - HL60	0	1	0.823	---	---	0
1322	celecoxib - PC3	-0.323	1	-0.823	---	---	100
1323	cinchonine - HL60	0	1	0.823	---	---	0
1324	mianserin - HL60	-0.323	1	-0.823	---	---	100
1325	mefexamide - HL60	-0.322	1	-0.823	---	---	100
1326	isosorbide - PC3	0	1	0.823	---	---	0
1327	pempidine - HL60	-0.322	1	-0.822	---	---	100
1328	canadine - PC3	-0.321	1	-0.822	---	---	100
1329	metronidazole - HL60	-0.321	1	-0.822	---	---	100
1330	bromperidol - HL60	-0.32	1	-0.822	---	---	100
1331	physostigmine - PC3	0	1	0.822	---	---	0
1332	pyrithyldione - HL60	-0.32	1	-0.822	---	---	100
1333	ricinine - PC3	0	1	0.822	---	---	0
1334	isopropamide iodide - HL60	-0.319	1	-0.822	---	---	100
1335	nabumetone - HL60	0	1	0.822	---	---	0
1336	oxytetracycline - HL60	-0.317	1	-0.821	---	---	100
1337	sulfaguanidine - HL60	0	1	0.821	---	---	0
1338	cyclobenzaprine - PC3	-0.317	1	-0.821	---	---	100
1339	proxymetacaine - HL60	-0.316	1	-0.821	---	---	100
1340	clofazimine - PC3	0	1	0.821	---	---	0
1341	perhexiline - PC3	-0.316	1	-0.821	---	---	100
1342	miconazole - HL60	-0.315	1	-0.821	---	---	100
1343	alprenolol - HL60	-0.315	1	-0.821	---	---	100
1344	terconazole - PC3	0	1	0.821	---	---	0
1345	gabexate - MCF7	0	2	0.821	---	---	0
1346	propantheline bromide - HL60	-0.315	1	-0.82	---	---	100
1347	podophyllotoxin - PC3	0	1	0.82	---	---	0
1348	tetracycline - HL60	-0.314	1	-0.82	---	---	100
1349	loxapine - HL60	-0.313	1	-0.82	---	---	100
1350	mebendazole - HL60	0	1	0.82	---	---	0
1351	diphenhydramine - HL60	0	1	0.82	---	---	0
1352	succinylsulfathiazole - PC3	-0.31	1	-0.82	---	---	100
1353	canavanine - HL60	-0.31	1	-0.82	---	---	100
1354	podophyllotoxin - MCF7	0	2	0.819	---	---	0
1355	bucladesine - HL60	-0.308	1	-0.819	---	---	100
1356	piretanide - HL60	-0.307	1	-0.819	---	---	100
1357	rifampicin - PC3	0	1	0.819	---	---	0
1358	phenacetin - HL60	-0.304	1	-0.819	---	---	100
1359	tetrandrine - HL60	-0.302	1	-0.818	---	---	100
1360	drofenine - HL60	-0.298	1	-0.818	---	---	100
1361	levopropoxyphene - MCF7	0	2	0.818	---	---	0
1362	isoconazole - HL60	-0.298	1	-0.818	---	---	100
1363	myosmine - HL60	-0.297	1	-0.818	---	---	100
1364	calycanthine - PC3	0	1	0.818	---	---	0
1365	PF-00539745-00 - MCF7	0	1	0.818	---	---	0
1366	idazoxan - PC3	-0.294	1	-0.817	---	---	100
1367	(+)-chelidonine - PC3	0	1	0.817	---	---	0
1368	monensin - HL60	-0.294	1	-0.817	---	---	100
1369	xamoterol - MCF7	0	2	0.817	---	---	0
1370	androsterone - HL60	-0.293	1	-0.817	---	---	100
1371	meclofenamic acid - HL60	-0.289	1	-0.817	---	---	100
1372	iohexol - PC3	0	1	0.817	---	---	0
1373	lysergol - HL60	-0.289	1	-0.817	---	---	100
1374	kaempferol - HL60	-0.286	1	-0.816	---	---	100
1375	sulfadimethoxine - MCF7	0	2	0.816	---	---	0
1376	heptaminol - MCF7	0	2	0.816	---	---	0
1377	sotalol - PC3	-0.283	1	-0.816	---	---	100
1378	sodium phenylbutyrate - SKMEL5	-0.279	1	-0.816	---	---	100
1379	flavoxate - HL60	-0.278	1	-0.816	---	---	100
1380	molsidomine - HL60	0	1	0.816	---	---	0
1381	simvastatin - HL60	-0.278	1	-0.816	---	---	100
1382	digoxin - PC3	-0.277	1	-0.815	---	---	100
1383	hydrocortisone - PC3	-0.276	1	-0.815	---	---	100
1384	mepyramine - HL60	0	1	0.815	---	---	0
1385	alverine - MCF7	0	1	0.815	---	---	0
1386	lincomycin - HL60	-0.275	1	-0.815	---	---	100
1387	Prestwick-984 - HL60	0	1	0.814	---	---	0
1388	ketorolac - HL60	-0.266	1	-0.814	---	---	100
1389	levobunolol - PC3	0	1	0.814	---	---	0
1390	buspirone - PC3	-0.266	1	-0.814	---	---	100
1391	proguanil - HL60	0	1	0.814	---	---	0
1392	trimethadione - HL60	-0.259	1	-0.814	---	---	100
1393	etifenin - HL60	-0.258	1	-0.814	---	---	100
1394	hexestrol - HL60	-0.251	1	-0.814	---	---	100
1395	benzathine benzylpenicillin - HL60	-0.25	1	-0.813	---	---	100
1396	ajmaline - HL60	-0.249	1	-0.813	---	---	100
1397	ciclosporin - PC3	0	1	0.813	---	---	0
1398	ceforanide - MCF7	0	2	0.813	---	---	0
1399	triflupromazine - HL60	-0.247	1	-0.813	---	---	100
1400	bicuculline - PC3	0	1	0.813	---	---	0
1401	gabexate - PC3	-0.235	1	-0.813	---	---	100
1402	levomepromazine - MCF7	0	2	0.813	---	---	0
1403	calcium folinate - MCF7	0	2	0.813	---	---	0
1404	MG-262 - MCF7	0	1	-0.812	---	---	0
1405	cyclopenthiazide - HL60	0	1	0.812	---	---	0
1406	guanabenz - PC3	0	2	0.811	---	---	0
1407	Prestwick-967 - PC3	0	1	0.811	---	---	0
1408	metformin - HL60	0	1	0.811	---	---	0
1409	clidinium bromide - PC3	0	1	0.811	---	---	0
1410	5109870 - MCF7	0	1	-0.81	---	---	0
1411	SR-95639A - HL60	0	1	0.81	---	---	0
1412	nadide - HL60	0	1	0.81	---	---	0
1413	spiperone - PC3	0	1	-0.81	---	---	0
1414	dexverapamil - MCF7	0	1	-0.81	---	---	0
1415	ritodrine - HL60	0	1	0.809	---	---	0
1416	chlorphenamine - PC3	0	1	-0.809	---	---	0
1417	methanthelinium bromide - HL60	0	1	0.809	---	---	0
1418	piracetam - HL60	0	1	0.809	---	---	0
1419	mefexamide - PC3	0	1	0.808	---	---	0
1420	streptomycin - PC3	0	1	0.808	---	---	0
1421	chlorphenamine - HL60	0	1	0.808	---	---	0
1422	terazosin - HL60	0	1	0.808	---	---	0
1423	iproniazid - PC3	0	2	0.807	---	---	0
1424	guanadrel - MCF7	0	2	0.807	---	---	0
1425	suramin sodium - PC3	0	2	0.807	---	---	0
1426	oxamniquine - PC3	0	1	0.806	---	---	0
1427	betulin - HL60	0	1	0.806	---	---	0
1428	betamethasone - MCF7	0	1	-0.806	---	---	0
1429	amiprilose - PC3	0	1	0.806	---	---	0
1430	disopyramide - PC3	0	1	0.806	---	---	0
1431	myricetin - MCF7	0	2	0.806	---	---	0
1432	caffeic acid - MCF7	0	1	-0.805	---	---	0
1433	benzylpenicillin - PC3	0	1	0.805	---	---	0
1434	butoconazole - PC3	0	1	-0.804	---	---	0
1435	4,5-dianilinophthalimide - MCF7	0	1	-0.804	---	---	0
1436	Prestwick-972 - HL60	0	1	0.803	---	---	0
1437	minoxidil - MCF7	0	2	0.803	---	---	0
1438	phenoxybenzamine - MCF7	0	3	-0.803	---	---	0
1439	harmalol - PC3	0	1	0.802	---	---	0
1440	clomipramine - PC3	0	1	-0.802	---	---	0
1441	flucloxacillin - PC3	0	1	0.802	---	---	0
1442	adiphenine - HL60	0	1	0.801	---	---	0
1443	meclofenamic acid - PC3	0	2	0.801	---	---	0
1444	etilefrine - PC3	0	1	0.8	---	---	0
1445	piretanide - PC3	0	1	0.8	---	---	0
1446	clonidine - PC3	0	1	0.8	---	---	0
1447	tropine - HL60	0	1	0.8	---	---	0
1448	chlormezanone - PC3	0	1	0.8	---	---	0
1449	adenosine phosphate - HL60	0	1	0.799	---	---	0
1450	tocainide - PC3	0	1	0.799	---	---	0
1451	bambuterol - MCF7	0	2	0.799	---	---	0
1452	nortriptyline - PC3	0	1	-0.798	---	---	0
1453	iohexol - MCF7	0	2	0.798	---	---	0
1454	zaprinast - PC3	0	1	0.798	---	---	0
1455	cefalonium - PC3	0	1	0.798	---	---	0
1456	orciprenaline - HL60	0	1	0.797	---	---	0
1457	lycorine - PC3	0	1	-0.797	---	---	0
1458	3-hydroxy-DL-kynurenine - PC3	0	1	0.797	---	---	0
1459	MG-132 - MCF7	0	1	-0.797	---	---	0
1460	sulfamonomethoxine - MCF7	0	2	0.797	---	---	0
1461	vinblastine - MCF7	0	2	0.797	---	---	0
1462	tamoxifen - PC3	0	1	-0.797	---	---	0
1463	zalcitabine - MCF7	0	2	0.796	---	---	0
1464	cytisine - HL60	0	1	0.796	---	---	0
1465	methyldopate - PC3	0	1	0.795	---	---	0
1466	dapsone - MCF7	0	2	0.795	---	---	0
1467	heptaminol - HL60	0	1	0.794	---	---	0
1468	diloxanide - MCF7	0	2	0.794	---	---	0
1469	diperodon - HL60	0	1	0.794	---	---	0
1470	atractyloside - MCF7	0	2	0.793	---	---	0
1471	dobutamine - HL60	0	1	0.793	---	---	0
1472	pheneticillin - PC3	0	1	0.793	---	---	0
1473	pyrvinium - PC3	0	1	-0.793	---	---	0
1474	thioperamide - MCF7	0.197	3	0.792	---	---	33
1475	biperiden - PC3	0	1	0.792	---	---	0
1476	(+)-isoprenaline - HL60	0	1	0.792	---	---	0
1477	CP-645525-01 - PC3	0	1	-0.792	---	---	0
1478	isoflupredone - HL60	0	1	0.792	---	---	0
1479	pancuronium bromide - PC3	0	1	0.792	---	---	0
1480	Prestwick-642 - MCF7	0	2	0.792	---	---	0
1481	meprylcaine - HL60	0	1	0.791	---	---	0
1482	tonzonium bromide - PC3	0	1	-0.791	---	---	0
1483	salsolidin - PC3	0	1	0.791	---	---	0
1484	resveratrol - HL60	0	1	-0.791	---	---	0
1485	zoxazolamine - PC3	0	1	-0.79	---	---	0
1486	scoulerine - HL60	0	1	0.79	---	---	0
1487	chlorogenic acid - HL60	0	1	0.789	---	---	0
1488	benzathine benzylpenicillin - PC3	0	1	0.789	---	---	0
1489	troleandomycin - MCF7	0	1	-0.789	---	---	0
1490	diperodon - MCF7	0	1	-0.789	---	---	0
1491	selegiline - PC3	0	1	0.789	---	---	0
1492	metampicillin - PC3	0	2	0.789	---	---	0
1493	halofantrine - HL60	0	1	0.788	---	---	0
1494	raloxifene - ssMCF7	0	1	0.788	---	---	0
1495	8-azaguanine - PC3	0	1	-0.788	---	---	0
1496	1,5-isoquinolinediol - HL60	0	1	0.788	---	---	0
1497	beclometasone - PC3	0	1	0.787	---	---	0
1498	enalapril - PC3	0	1	0.787	---	---	0
1499	adiphenine - MCF7	0	2	0.787	---	---	0
1500	tenoxicam - PC3	0	1	0.786	---	---	0
1501	3-acetamidocoumarin - MCF7	0	2	0.786	---	---	0
1502	suloctidil - HL60	0	1	0.786	---	---	0
1503	acetylsalicylsalicylic acid - PC3	0	1	-0.785	---	---	0
1504	metoprolol - PC3	0	1	0.785	---	---	0
1505	tiletamine - PC3	0	1	0.785	---	---	0
1506	lomustine - PC3	0	2	-0.785	---	---	0
1507	ambroxol - HL60	0	1	0.785	---	---	0
1508	nifenazone - HL60	0	1	0.784	---	---	0
1509	prazosin - PC3	0	1	0.784	---	---	0
1510	propidium iodide - HL60	0	1	0.784	---	---	0
1511	IC-86621 - PC3	0	2	0.784	---	---	0
1512	phenindione - PC3	0	1	-0.784	---	---	0
1513	8-azaguanine - HL60	0	1	-0.783	---	---	0
1514	quinpirole - HL60	0	1	0.783	---	---	0
1515	metanephrine - HL60	0	1	0.783	---	---	0
1516	homochlorcyclizine - PC3	0	1	-0.782	---	---	0
1517	sulindac - PC3	0	2	0.782	---	---	0
1518	cytisine - PC3	0	1	0.781	---	---	0
1519	pyridoxine - MCF7	0	2	-0.781	---	---	0
1520	alprostadil - HL60	0	1	0.781	---	---	0
1521	co-dergocrine mesilate - HL60	0	1	0.781	---	---	0
1522	Prestwick-682 - HL60	0	1	0.781	---	---	0
1523	pralidoxime - HL60	0	1	0.78	---	---	0
1524	nefopam - PC3	0	1	0.78	---	---	0
1525	hydroxyachillin - HL60	0	1	0.779	---	---	0
1526	trifluoperazine - PC3	-0.205	3	-0.779	---	---	33
1527	exemestane - MCF7	0	1	-0.779	---	---	0
1528	clorsulon - PC3	0	1	0.779	---	---	0
1529	cyclic adenosine monophosphate - HL60	0	1	0.779	---	---	0
1530	sulfaphenazole - PC3	0	1	-0.779	---	---	0
1531	ebselen - MCF7	0	1	-0.778	---	---	0
1532	vancomycin - PC3	0	1	0.778	---	---	0
1533	dihydroergotamine - HL60	0	1	0.778	---	---	0
1534	sulmazole - HL60	0	1	0.778	---	---	0
1535	chlortalidone - MCF7	0	2	0.778	---	---	0
1536	alexidine - HL60	0	1	0.777	---	---	0
1537	atovaquone - MCF7	0	1	-0.777	---	---	0
1538	(-)-isoprenaline - PC3	0	1	0.777	---	---	0
1539	chrysin - MCF7	0	2	-0.777	---	---	0
1540	methylbenzethonium chloride - HL60	0	1	0.776	---	---	0
1541	celastrol - MCF7	0	1	-0.776	---	---	0
1542	quinpirole - MCF7	0.14	3	0.775	---	---	33
1543	oxytetracycline - PC3	0	1	-0.775	---	---	0
1544	paclitaxel - HL60	0	1	0.775	---	---	0
1545	chlorogenic acid - PC3	0	1	0.775	---	---	0
1546	methyldopate - MCF7	0	2	0.775	---	---	0
1547	isoetarine - HL60	0	1	0.774	---	---	0
1548	canadine - MCF7	0	2	0.774	---	---	0
1549	carbarsone - HL60	0	1	0.774	---	---	0
1550	iocetamic acid - PC3	0	1	0.774	---	---	0
1551	isoniazid - PC3	0	2	0.773	---	---	0
1552	mometasone - HL60	0	1	0.773	---	---	0
1553	nadolol - MCF7	0	2	0.773	---	---	0
1554	lithocholic acid - HL60	0	1	0.772	---	---	0
1555	trihexyphenidyl - MCF7	0	1	0.772	---	---	0
1556	memantine - PC3	0	1	0.772	---	---	0
1557	benperidol - MCF7	0	2	-0.772	---	---	0
1558	diprophylline - HL60	0	1	0.771	---	---	0
1559	ipratropium bromide - MCF7	0	1	-0.771	---	---	0
1560	timolol - PC3	0	1	0.771	---	---	0
1561	alexidine - PC3	0	2	-0.771	---	---	0
1562	estriol - PC3	0	1	-0.771	---	---	0
1563	zardaverine - PC3	0	1	0.771	---	---	0
1564	iproniazid - HL60	0	1	0.77	---	---	0
1565	hydroquinine - HL60	0	1	0.77	---	---	0
1566	(+)-chelidonine - HL60	0	1	0.769	---	---	0
1567	ifenprodil - PC3	0	1	-0.769	---	---	0
1568	tomatidine - MCF7	0	2	-0.769	---	---	0
1569	tomatidine - HL60	0	1	0.769	---	---	0
1570	benzathine benzylpenicillin - MCF7	0	2	0.768	---	---	0
1571	deptropine - PC3	0	1	-0.768	---	---	0
1572	tolazamide - PC3	0	1	0.768	---	---	0
1573	nomifensine - HL60	0	1	0.767	---	---	0
1574	boldine - HL60	0	1	0.767	---	---	0
1575	alimemazine - PC3	0	1	-0.767	---	---	0
1576	pipemidic acid - MCF7	0	1	0.767	---	---	0
1577	clofilium tosylate - PC3	0	1	0.767	---	---	0
1578	pyrithyldione - MCF7	0	2	0.765	---	---	0
1579	nicardipine - PC3	0	1	-0.765	---	---	0
1580	cefepime - HL60	0	1	0.765	---	---	0
1581	bergenin - HL60	0	1	0.765	---	---	0
1582	domperidone - PC3	0	1	0.765	---	---	0
1583	butamben - HL60	0	1	0.764	---	---	0
1584	dextromethorphan - PC3	0	1	-0.764	---	---	0
1585	dipivefrine - HL60	0	1	0.764	---	---	0
1586	S-propranolol - PC3	0	1	-0.764	---	---	0
1587	estrone - HL60	0	1	0.764	---	---	0
1588	DL-thiorphan - MCF7	0	2	-0.764	---	---	0
1589	lisuride - MCF7	0	2	0.763	---	---	0
1590	acepromazine - MCF7	0	2	-0.763	---	---	0
1591	fluorometholone - PC3	0	1	-0.762	---	---	0
1592	levamisole - PC3	0	1	-0.762	---	---	0
1593	trimetazidine - MCF7	0	2	-0.762	---	---	0
1594	epitiostanol - PC3	0	1	0.762	---	---	0
1595	docosahexaenoic acid ethyl ester - MCF7	0	1	-0.761	---	---	0
1596	suprofen - PC3	0	1	0.761	---	---	0
1597	cefoperazone - MCF7	0	1	0.761	---	---	0
1598	ambroxol - MCF7	0	2	0.761	---	---	0
1599	chlorzoxazone - MCF7	0	2	-0.761	---	---	0
1600	cloxacillin - MCF7	0	2	0.76	---	---	0
1601	tyrphostin AG-825 - MCF7	0	1	-0.76	---	---	0
1602	pizotifen - PC3	0	1	-0.76	---	---	0
1603	androsterone - PC3	0	1	0.76	---	---	0
1604	3-acetamidocoumarin - PC3	0	1	0.76	---	---	0
1605	artemisinin - MCF7	0	1	-0.759	---	---	0
1606	protoveratrine A - MCF7	0	2	-0.759	---	---	0
1607	dehydrocholic acid - HL60	0	1	0.759	---	---	0
1608	nimodipine - PC3	0	1	0.759	---	---	0
1609	albendazole - HL60	0	1	0.759	---	---	0
1610	apigenin - PC3	0	1	-0.759	---	---	0
1611	saquinavir - HL60	0	1	0.758	---	---	0
1612	clotrimazole - PC3	0	1	-0.758	---	---	0
1613	kinetin - PC3	0	1	0.758	---	---	0
1614	fenbendazole - MCF7	0	1	0.757	---	---	0
1615	adipiodone - HL60	0	1	0.756	---	---	0
1616	abamectin - PC3	0	1	-0.756	---	---	0
1617	dl-alpha tocopherol - HL60	0	1	0.756	---	---	0
1618	parthenolide - MCF7	0	2	-0.756	---	---	0
1619	racecadotril - PC3	0	1	0.756	---	---	0
1620	lumicolchicine - HL60	0	1	0.755	---	---	0
1621	oxprenolol - PC3	0	1	-0.755	---	---	0
1622	ebselen - PC3	0	1	-0.755	---	---	0
1623	leflunomide - HL60	0	1	0.755	---	---	0
1624	trimethylcolchicinic acid - MCF7	0	2	-0.755	---	---	0
1625	pergolide - HL60	0	1	0.754	---	---	0
1626	corbadrine - HL60	0	1	0.754	---	---	0
1627	cefotiam - MCF7	0	2	0.754	---	---	0
1628	seneciphylline - MCF7	0	2	-0.754	---	---	0
1629	isocorydine - HL60	0	1	0.753	---	---	0
1630	rilmenidine - HL60	0	1	0.753	---	---	0
1631	iopamidol - MCF7	0	2	0.753	---	---	0
1632	alprostadil - MCF7	0	3	0.752	---	---	0
1633	nadolol - PC3	0	1	0.752	---	---	0
1634	zalcitabine - PC3	0	1	-0.752	---	---	0
1635	demecolcine - MCF7	0	1	0.751	---	---	0
1636	dacarbazine - MCF7	0	2	-0.751	---	---	0
1637	naringenin - HL60	0	1	0.751	---	---	0
1638	moroxydine - MCF7	0	2	0.751	---	---	0
1639	alclometasone - HL60	0	1	0.75	---	---	0
1640	amylocaine - MCF7	0	2	0.75	---	---	0
1641	finasteride - MCF7	0.156	3	0.749	---	---	33
1642	isocorydine - PC3	0	1	0.749	---	---	0
1643	Prestwick-1084 - PC3	0	1	-0.748	---	---	0
1644	colistin - PC3	0	1	0.748	---	---	0
1645	acetohexamide - PC3	0	1	-0.748	---	---	0
1646	ribavirin - PC3	0	1	0.748	---	---	0
1647	cefmetazole - HL60	0	1	0.747	---	---	0
1648	lansoprazole - PC3	0	1	-0.747	---	---	0
1649	fipexide - MCF7	0	1	-0.747	---	---	0
1650	pheniramine - MCF7	0	2	0.746	---	---	0
1651	N-acetylmuramic acid - HL60	0	1	0.746	---	---	0
1652	atropine methonitrate - PC3	0	1	-0.746	---	---	0
1653	fenbendazole - HL60	0	1	0.746	---	---	0
1654	clofazimine - MCF7	0.211	3	0.746	---	---	33
1655	desipramine - HL60	0	1	0.745	---	---	0
1656	dicloxacillin - HL60	0	1	-0.745	---	---	0
1657	stachydrine - MCF7	0	2	0.745	---	---	0
1658	phthalylsulfathiazole - PC3	0	1	-0.745	---	---	0
1659	carbimazole - MCF7	0	2	0.745	---	---	0
1660	theophylline - PC3	0	1	0.744	---	---	0
1661	ivermectin - HL60	0	1	0.744	---	---	0
1662	Prestwick-1103 - HL60	0	1	0.744	---	---	0
1663	naringenin - PC3	0	1	0.743	---	---	0
1664	amiodarone - PC3	0	1	-0.743	---	---	0
1665	dexibuprofen - HL60	0	1	0.743	---	---	0
1666	thioguanosine - MCF7	0	2	-0.743	---	---	0
1667	tomelukast - MCF7	0	1	0.743	---	---	0
1668	fusidic acid - HL60	0	1	0.743	---	---	0
1669	ellipticine - MCF7	0	2	-0.743	---	---	0
1670	betulinic acid - MCF7	0	2	0.742	---	---	0
1671	pentoxifylline - MCF7	0	2	0.742	---	---	0
1672	hexestrol - PC3	0	1	-0.742	---	---	0
1673	daunorubicin - PC3	0	1	-0.742	---	---	0
1674	midodrine - HL60	0	1	0.742	---	---	0
1675	atropine - HL60	0	1	0.742	---	---	0
1676	oxedrine - HL60	0	1	0.741	---	---	0
1677	labetalol - PC3	0	1	0.741	---	---	0
1678	nizatidine - HL60	0	1	0.741	---	---	0
1679	butyl hydroxybenzoate - HL60	0	1	0.74	---	---	0
1680	myosmine - MCF7	0	3	0.74	---	---	0
1681	cefixime - HL60	0	1	0.74	---	---	0
1682	harmine - PC3	0	1	-0.74	---	---	0
1683	acetazolamide - MCF7	0	2	-0.74	---	---	0
1684	etiocholanolone - HL60	0	1	0.74	---	---	0
1685	xylometazoline - PC3	0	1	-0.739	---	---	0
1686	cortisone - MCF7	0	2	-0.739	---	---	0
1687	harmine - MCF7	0	2	-0.739	---	---	0
1688	cefalotin - PC3	0	1	0.739	---	---	0
1689	cinchonine - MCF7	0	2	0.739	---	---	0
1690	sparteine - HL60	0	1	0.739	---	---	0
1691	homochlorcyclizine - HL60	0	1	0.738	---	---	0
1692	ciclopirox - MCF7	0	2	-0.738	---	---	0
1693	4-hydroxyphenazone - HL60	0	1	0.738	---	---	0
1694	minoxidil - HL60	0	1	0.738	---	---	0
1695	tolazamide - MCF7	0	1	0.738	---	---	0
1696	atropine methonitrate - HL60	0	1	0.738	---	---	0
1697	ozagrel - PC3	0	1	-0.738	---	---	0
1698	meglumine - MCF7	0	2	0.737	---	---	0
1699	sulfaphenazole - MCF7	0	2	0.737	---	---	0
1700	pronetalol - PC3	0	1	0.737	---	---	0
1701	leflunomide - MCF7	0	2	0.736	---	---	0
1702	melatonin - MCF7	0	2	0.735	---	---	0
1703	pargyline - MCF7	0	2	-0.735	---	---	0
1704	ciprofibrate - PC3	0	1	0.735	---	---	0
1705	N-acetylmuramic acid - PC3	0	1	0.735	---	---	0
1706	proxymetacaine - PC3	0	1	-0.735	---	---	0
1707	bemegride - MCF7	0	2	0.735	---	---	0
1708	carmustine - PC3	0	1	-0.734	---	---	0
1709	flunarizine - PC3	0	1	-0.734	---	---	0
1710	chlorzoxazone - PC3	0	1	-0.734	---	---	0
1711	metolazone - MCF7	0	2	0.734	---	---	0
1712	reserpine - MCF7	0	1	-0.734	---	---	0
1713	naltrexone - HL60	0	1	0.734	---	---	0
1714	Prestwick-983 - HL60	0	1	0.733	---	---	0
1715	gliclazide - MCF7	0	2	-0.733	---	---	0
1716	tetracaine - HL60	0	1	0.732	---	---	0
1717	pizotifen - HL60	0	1	0.732	---	---	0
1718	diphenylpyraline - MCF7	0	3	0.732	---	---	0
1719	propafenone - PC3	0	1	-0.731	---	---	0
1720	megestrol - HL60	0	1	0.731	---	---	0
1721	phenoxybenzamine - PC3	0	1	-0.731	---	---	0
1722	Y-27632 - MCF7	0	2	-0.731	---	---	0
1723	tetroquinone - HL60	0	1	0.73	---	---	0
1724	clorsulon - MCF7	0	2	0.73	---	---	0
1725	bemegride - PC3	0	1	-0.73	---	---	0
1726	hycanthone - MCF7	0	2	-0.73	---	---	0
1727	amikacin - PC3	0	1	0.73	---	---	0
1728	piperlongumine - MCF7	0	1	-0.73	---	---	0
1729	gramine - HL60	0	1	0.73	---	---	0
1730	dihydroergocristine - HL60	0	1	0.729	---	---	0
1731	pivmecillinam - MCF7	0	2	0.729	---	---	0
1732	moracizine - PC3	0	1	-0.729	---	---	0
1733	benzethonium chloride - HL60	0	1	0.729	---	---	0
1734	amprolium - PC3	0	2	0.729	---	---	0
1735	pseudopelletierine - MCF7	0	2	-0.729	---	---	0
1736	lymecycline - PC3	0	1	-0.729	---	---	0
1737	Prestwick-689 - PC3	0	1	0.728	---	---	0
1738	gentamicin - PC3	0	2	0.728	---	---	0
1739	metoprolol - MCF7	0	2	0.728	---	---	0
1740	sirolimus - ssMCF7	0	1	-0.727	---	---	0
1741	antimycin A - HL60	0	1	-0.727	---	---	0
1742	streptozocin - PC3	0	1	0.727	---	---	0
1743	naftifine - PC3	0	1	0.727	---	---	0
1744	pentolonium - HL60	0	1	0.727	---	---	0
1745	atropine methonitrate - MCF7	0	1	-0.726	---	---	0
1746	corynanthine - PC3	0	1	0.726	---	---	0
1747	timolol - MCF7	0.194	3	0.726	---	---	33
1748	tolfenamic acid - HL60	0	1	0.725	---	---	0
1749	tomatidine - PC3	0	1	0.725	---	---	0
1750	(-)-isoprenaline - HL60	0	1	0.724	---	---	0
1751	cefamandole - MCF7	0	2	0.724	---	---	0
1752	etidronic acid - PC3	0	1	-0.724	---	---	0
1753	BAS-012416453 - PC3	0	1	-0.724	---	---	0
1754	hexetidine - HL60	0	1	0.724	---	---	0
1755	streptomycin - MCF7	0	2	0.724	---	---	0
1756	benzocaine - MCF7	0	2	0.723	---	---	0
1757	paromomycin - PC3	0	1	0.723	---	---	0
1758	aminophylline - PC3	0	1	-0.723	---	---	0
1759	dicloxacillin - MCF7	0	2	0.723	---	---	0
1760	methylbenzethonium chloride - PC3	0	2	-0.723	---	---	0
1761	hydrocotarnine - MCF7	0	2	-0.723	---	---	0
1762	tetrahydroalstonine - PC3	0	1	0.722	---	---	0
1763	thioperamide - PC3	0	1	0.722	---	---	0
1764	clonidine - HL60	0	1	0.722	---	---	0
1765	monocrotaline - MCF7	0	2	-0.722	---	---	0
1766	Prestwick-691 - MCF7	0	2	0.722	---	---	0
1767	talampicillin - PC3	0	1	-0.721	---	---	0
1768	acenocoumarol - MCF7	0	2	0.721	---	---	0
1769	fisetin - PC3	0	1	-0.721	---	---	0
1770	dantrolene - PC3	0	2	0.721	---	---	0
1771	carcinine - HL60	0	1	0.72	---	---	0
1772	thiostrepton - PC3	0	1	-0.72	---	---	0
1773	testosterone - PC3	0	1	0.72	---	---	0
1774	GW-8510 - PC3	0	2	-0.72	---	---	0
1775	calycanthine - HL60	0	1	0.72	---	---	0
1776	cloperastine - PC3	0	2	-0.719	---	---	0
1777	meteneprost - PC3	0	2	0.719	---	---	0
1778	benzocaine - HL60	0	1	0.719	---	---	0
1779	bumetanide - MCF7	0	2	0.719	---	---	0
1780	terazosin - PC3	0	1	0.719	---	---	0
1781	memantine - MCF7	0	2	0.719	---	---	0
1782	tetryzoline - HL60	0	1	0.718	---	---	0
1783	iproniazid - MCF7	0	2	0.718	---	---	0
1784	atropine oxide - HL60	0	1	0.718	---	---	0
1785	budesonide - PC3	0	1	-0.718	---	---	0
1786	nystatin - HL60	0	1	0.717	---	---	0
1787	10-methoxyharmalan - PC3	0	1	0.717	---	---	0
1788	chlorphenesin - PC3	0	1	-0.717	---	---	0
1789	vancomycin - HL60	0	1	0.717	---	---	0
1790	phenylpropanolamine - PC3	0	1	0.717	---	---	0
1791	aciclovir - PC3	0	2	0.717	---	---	0
1792	amiloride - HL60	0	1	0.717	---	---	0
1793	monorden - SKMEL5	0	1	0.716	---	---	0
1794	hexamethonium bromide - MCF7	0	2	-0.716	---	---	0
1795	oxybenzone - HL60	0	1	0.716	---	---	0
1796	mesalazine - PC3	0	1	0.716	---	---	0
1797	alsterpaullone - MCF7	0	1	-0.716	---	---	0
1798	lumicolchicine - PC3	0	1	0.715	---	---	0
1799	cinchonine - PC3	0	1	0.715	---	---	0
1800	hydrochlorothiazide - HL60	0	1	0.715	---	---	0
1801	colchicine - HL60	0	1	0.715	---	---	0
1802	procainamide - MCF7	0	2	-0.714	---	---	0
1803	amiodarone - HL60	0	1	-0.714	---	---	0
1804	thiocolchicoside - HL60	0	1	0.714	---	---	0
1805	talampicillin - HL60	0	1	-0.714	---	---	0
1806	acacetin - HL60	0	1	-0.714	---	---	0
1807	melatonin - HL60	0	1	0.714	---	---	0
1808	hydrochlorothiazide - MCF7	0	2	0.714	---	---	0
1809	cyproterone - MCF7	0	2	-0.714	---	---	0
1810	esculin - PC3	0	1	0.713	---	---	0
1811	repaglinide - MCF7	0	2	-0.713	---	---	0
1812	crotamiton - PC3	0	1	0.713	---	---	0
1813	budesonide - HL60	0	1	0.713	---	---	0
1814	amikacin - HL60	0	1	0.713	---	---	0
1815	colistin - MCF7	0	2	0.713	---	---	0
1816	oxymetazoline - HL60	0	1	0.712	---	---	0
1817	etacrynic acid - PC3	0	1	-0.712	---	---	0
1818	podophyllotoxin - HL60	0	1	0.712	---	---	0
1819	letrozole - PC3	0	1	0.712	---	---	0
1820	mepyramine - PC3	0	1	-0.711	---	---	0
1821	tolazoline - HL60	0	1	0.711	---	---	0
1822	propranolol - HL60	0	1	0.711	---	---	0
1823	sulfaquinoxaline - MCF7	0	2	0.711	---	---	0
1824	etodolac - HL60	0	1	0.71	---	---	0
1825	ticarcillin - MCF7	0	1	-0.71	---	---	0
1826	trimethobenzamide - MCF7	0	2	0.71	---	---	0
1827	profenamine - PC3	0	1	-0.71	---	---	0
1828	dicoumarol - HL60	0	1	-0.709	---	---	0
1829	nafcillin - PC3	0	1	0.709	---	---	0
1830	tetracycline - MCF7	0	2	0.708	---	---	0
1831	chlorpropamide - PC3	0	1	-0.708	---	---	0
1832	arcaine - PC3	0	1	0.708	---	---	0
1833	etiocholanolone - MCF7	0	3	0.707	---	---	0
1834	isosorbide - HL60	0	1	0.707	---	---	0
1835	oxybenzone - PC3	0	1	0.707	---	---	0
1836	brompheniramine - PC3	0	1	0.707	---	---	0
1837	quipazine - MCF7	0	2	0.706	---	---	0
1838	ginkgolide A - HL60	0	1	-0.706	---	---	0
1839	methotrexate - MCF7	0	3	-0.706	---	---	0
1840	altizide - MCF7	0	2	0.706	---	---	0
1841	oxytetracycline - MCF7	0	1	-0.706	---	---	0
1842	fludrocortisone - MCF7	0	5	0.706	---	---	0
1843	piperacetazine - PC3	0	1	-0.705	---	---	0
1844	Prestwick-1083 - HL60	0	1	-0.705	---	---	0
1845	cefazolin - HL60	0	1	0.705	---	---	0
1846	glibenclamide - PC3	0	1	-0.705	---	---	0
1847	serotonin - PC3	0	1	0.705	---	---	0
1848	betahistine - MCF7	0	2	-0.705	---	---	0
1849	decitabine - MCF7	0	1	0.705	---	---	0
1850	ampyrone - MCF7	0	2	0.705	---	---	0
1851	triflusal - MCF7	0	2	-0.705	---	---	0
1852	metformin - PC3	0	2	0.704	---	---	0
1853	STOCK1N-35215 - MCF7	0	1	-0.704	---	---	0
1854	dydrogesterone - HL60	0	1	0.704	---	---	0
1855	doxepin - PC3	0	1	-0.704	---	---	0
1856	sertaconazole - PC3	0	1	-0.704	---	---	0
1857	vigabatrin - HL60	0	1	0.704	---	---	0
1858	SB-203580 - MCF7	0	3	0.704	---	---	0
1859	cefixime - PC3	0	1	-0.704	---	---	0
1860	5248896 - MCF7	0	2	-0.704	---	---	0
1861	ketorolac - PC3	0	1	-0.703	---	---	0
1862	guanfacine - HL60	0	1	0.703	---	---	0
1863	ciclosporin - HL60	0	1	-0.703	---	---	0
1864	sulfasalazine - HL60	0	1	0.703	---	---	0
1865	mestranol - PC3	0	1	0.703	---	---	0
1866	zuclopenthixol - PC3	0	1	-0.703	---	---	0
1867	mifepristone - PC3	0	1	-0.703	---	---	0
1868	tinidazole - HL60	0	1	-0.702	---	---	0
1869	aminohippuric acid - PC3	0	1	-0.702	---	---	0
1870	vanoxerine - PC3	0	1	0.702	---	---	0
1871	dehydrocholic acid - PC3	0	2	0.702	---	---	0
1872	betazole - HL60	0	1	0.701	---	---	0
1873	pentoxifylline - HL60	0	1	0.701	---	---	0
1874	oxybutynin - PC3	0	1	-0.701	---	---	0
1875	prednisone - HL60	0	1	0.701	---	---	0
1876	nizatidine - MCF7	0	2	0.701	---	---	0
1877	pirenperone - PC3	0	1	0.7	---	---	0
1878	tropicamide - HL60	0	1	-0.7	---	---	0
1879	bupropion - PC3	0	1	-0.7	---	---	0
1880	norfloxacin - HL60	0	1	0.7	---	---	0
1881	harpagoside - MCF7	0	2	0.7	---	---	0
1882	trimipramine - PC3	0	1	-0.7	---	---	0
1883	Prestwick-559 - MCF7	0	2	-0.7	---	---	0
1884	hydrastinine - HL60	0	1	0.699	---	---	0
1885	repaglinide - PC3	0	1	-0.699	---	---	0
1886	vinburnine - HL60	0	1	0.699	---	---	0
1887	lansoprazole - MCF7	0	2	0.699	---	---	0
1888	etilefrine - MCF7	0	2	0.699	---	---	0
1889	oxybuprocaine - PC3	0	1	-0.699	---	---	0
1890	guanfacine - PC3	0	1	-0.699	---	---	0
1891	dinoprost - HL60	0	1	0.698	---	---	0
1892	azlocillin - PC3	0	1	-0.698	---	---	0
1893	dequalinium chloride - PC3	0	1	-0.698	---	---	0
1894	altizide - PC3	0	1	0.698	---	---	0
1895	SR-95531 - PC3	0	1	0.698	---	---	0
1896	naproxen - MCF7	0	4	0.698	---	---	0
1897	bromperidol - MCF7	0	2	-0.697	---	---	0
1898	vancomycin - MCF7	0	2	0.697	---	---	0
1899	tacrolimus - MCF7	0.128	3	0.697	---	---	33
1900	trimipramine - MCF7	0	2	-0.697	---	---	0
1901	cyclic adenosine monophosphate - PC3	0	1	0.696	---	---	0
1902	skimmianine - HL60	0	1	-0.696	---	---	0
1903	alprenolol - PC3	0	1	0.696	---	---	0
1904	florfenicol - MCF7	0	2	-0.696	---	---	0
1905	phenazone - PC3	0	1	0.696	---	---	0
1906	mebhydrolin - PC3	0	1	0.696	---	---	0
1907	thiostrepton - MCF7	0	2	-0.695	---	---	0
1908	PF-00539745-00 - PC3	0	2	0.695	---	---	0
1909	remoxipride - PC3	0	1	-0.695	---	---	0
1910	maprotiline - MCF7	0	2	0.695	---	---	0
1911	ceftazidime - MCF7	0	1	-0.695	---	---	0
1912	apigenin - MCF7	0	2	-0.695	---	---	0
1913	ethambutol - HL60	0	1	0.695	---	---	0
1914	fluvoxamine - PC3	0	1	-0.694	---	---	0
1915	pyridoxine - HL60	0	1	0.694	---	---	0
1916	procarbazine - HL60	0	1	0.694	---	---	0
1917	nimodipine - HL60	0	1	0.693	---	---	0
1918	captopril - MCF7	0	2	0.693	---	---	0
1919	naringin - PC3	0	1	-0.693	---	---	0
1920	merbromin - PC3	0	2	0.693	---	---	0
1921	maprotiline - HL60	0	1	0.692	---	---	0
1922	Prestwick-692 - MCF7	0	2	0.692	---	---	0
1923	equilin - HL60	0	1	-0.692	---	---	0
1924	cinnarizine - PC3	0	1	0.692	---	---	0
1925	glafenine - PC3	0	1	-0.692	---	---	0
1926	2-aminobenzenesulfonamide - HL60	0	1	0.691	---	---	0
1927	khellin - MCF7	0	2	0.691	---	---	0
1928	ranitidine - PC3	0	2	-0.691	---	---	0
1929	torasemide - PC3	0	1	0.691	---	---	0
1930	CAY-10397 - MCF7	0	1	-0.691	---	---	0
1931	amitriptyline - HL60	0	1	0.69	---	---	0
1932	zomepirac - PC3	0	1	-0.69	---	---	0
1933	metergoline - HL60	0	1	0.69	---	---	0
1934	dihydroergocristine - MCF7	0	2	0.69	---	---	0
1935	dyclonine - PC3	0	1	-0.69	---	---	0
1936	rottlerin - MCF7	0	3	-0.69	---	---	0
1937	probucol - PC3	0	1	0.69	---	---	0
1938	dropropizine - MCF7	0	2	0.69	---	---	0
1939	harpagoside - PC3	0	1	0.689	---	---	0
1940	6-benzylaminopurine - PC3	0	1	0.689	---	---	0
1941	colistin - HL60	0	1	0.689	---	---	0
1942	practolol - PC3	0	1	-0.689	---	---	0
1943	0179445-0000 - MCF7	-0.127	4	-0.689	---	---	25
1944	chloropyramine - HL60	0	1	0.689	---	---	0
1945	picotamide - HL60	0	1	0.688	---	---	0
1946	Prestwick-864 - PC3	0	1	0.688	---	---	0
1947	aminocaproic acid - PC3	0	1	-0.688	---	---	0
1948	tropine - PC3	0	1	0.688	---	---	0
1949	chenodeoxycholic acid - MCF7	0	2	0.688	---	---	0
1950	abamectin - HL60	0	1	0.687	---	---	0
1951	etofenamate - PC3	0	1	-0.687	---	---	0
1952	sulfapyridine - PC3	0	1	0.687	---	---	0
1953	galantamine - HL60	0	1	0.687	---	---	0
1954	eticlopride - HL60	0	1	0.686	---	---	0
1955	mercaptopurine - PC3	0	1	-0.686	---	---	0
1956	trihexyphenidyl - PC3	0	1	0.686	---	---	0
1957	isocarboxazid - HL60	0	1	0.686	---	---	0
1958	(-)-MK-801 - HL60	0	1	0.686	---	---	0
1959	sulfinpyrazone - PC3	0	1	-0.686	---	---	0
1960	flumequine - HL60	0	1	0.685	---	---	0
1961	trimethobenzamide - HL60	0	1	0.685	---	---	0
1962	ondansetron - MCF7	0	2	0.685	---	---	0
1963	thiamphenicol - MCF7	0	2	0.684	---	---	0
1964	canavanine - MCF7	0	1	-0.684	---	---	0
1965	tonzonium bromide - HL60	0	1	0.684	---	---	0
1966	hexetidine - PC3	0	1	0.684	---	---	0
1967	phenylpropanolamine - HL60	0	1	0.683	---	---	0
1968	chloropyrazine - PC3	0	1	0.683	---	---	0
1969	lumicolchicine - MCF7	0	1	-0.683	---	---	0
1970	ciclopirox - HL60	0	1	-0.683	---	---	0
1971	ioversol - PC3	0	1	0.683	---	---	0
1972	phenanthridinone - MCF7	0	1	-0.682	---	---	0
1973	TTNPB - PC3	0	1	0.682	---	---	0
1974	mephenytoin - PC3	0	1	0.681	---	---	0
1975	oxamic acid - MCF7	0	1	-0.681	---	---	0
1976	BCB000039 - MCF7	0	1	-0.681	---	---	0
1977	netilmicin - PC3	0	1	0.681	---	---	0
1978	piracetam - PC3	0	1	-0.68	---	---	0
1979	trihexyphenidyl - HL60	0	1	0.68	---	---	0
1980	amantadine - MCF7	0	2	0.68	---	---	0
1981	naftidrofuryl - PC3	0	1	-0.68	---	---	0
1982	piromidic acid - PC3	0	1	0.68	---	---	0
1983	5286656 - MCF7	0	1	-0.68	---	---	0
1984	fursultiamine - HL60	0	1	-0.679	---	---	0
1985	hycanthone - HL60	0	1	0.679	---	---	0
1986	SC-58125 - SKMEL5	0	1	0.679	---	---	0
1987	molsidomine - PC3	0	1	0.679	---	---	0
1988	sulfamethoxypyridazine - HL60	0	1	-0.678	---	---	0
1989	methanthelinium bromide - PC3	0	1	-0.678	---	---	0
1990	clorgiline - MCF7	0	2	-0.678	---	---	0
1991	sertaconazole - HL60	0	1	0.678	---	---	0
1992	gelsemine - PC3	0	1	0.678	---	---	0
1993	sulfamethizole - PC3	0	1	0.678	---	---	0
1994	methazolamide - MCF7	0	2	-0.678	---	---	0
1995	acenocoumarol - HL60	0	1	0.677	---	---	0
1996	etiocholanolone - PC3	0	2	0.677	---	---	0
1997	metronidazole - PC3	0	2	0.677	---	---	0
1998	vinpocetine - PC3	0	1	-0.677	---	---	0
1999	mebeverine - PC3	0	1	0.677	---	---	0
[truncated: 1,588 more rows]

## Sheet: by atc code
rank	atc code	mean	n	enrichment	p	specificity	percent non-null
1	P01BC	-0.481	5	-0.805	0.00064	0.0278	80
2	G03CB	0.421	9	0.61	0.0009	0.0567	66
3	G03XC	-0.465	7	-0.67	0.00114	0.013	85
4	L02AA	0.413	6	0.666	0.00399	0.0737	66
5	B02BA	-0.623	2	-0.937	0.00817	0.023	100
6	A07DA	-0.296	6	-0.613	0.01093	0.1053	66
7	L01CD	0.296	6	0.609	0.01122	0.0081	50
8	C03BD	0.422	4	0.711	0.01428	0	75
9	C08EX	-0.371	7	-0.536	0.02022	0.048	71
10	N04BB	0.153	4	0.681	0.02238	0.0881	50
11	N05AF	-0.24	12	-0.412	0.02315	0.0804	50
12	N05AE	0.396	4	0.676	0.02433	0.025	75
13	D07AD	-0.241	8	-0.449	0.05514	0.1147	50
14	L01CB	-0.383	4	-0.61	0.05916	0.1795	50
15	L01BB	-0.326	3	-0.686	0.06229	0.0435	66
16	C08EA	-0.229	7	-0.468	0.06275	0.2101	57
17	C02DA	0.228	5	0.544	0.06579	0.0743	60
18	V03AH	0.228	5	0.544	0.06579	0.0743	60
19	S02DA	-0.298	5	-0.488	0.1262	0.113	60
20	N05BE	-0.149	4	-0.528	0.14454	0.0732	50
21	G04BX	-0.251	4	-0.498	0.18787	0.2279	50
22	A03AD	-0.243	4	-0.494	0.19591	0.2138	50
23	J01DF	-0.141	5	-0.443	0.20863	0.1325	60
24	L02AB	0.18	4	0.481	0.2157	0.4061	50
25	G03GB	-0.337	4	-0.457	0.27387	0.2971	50
26	A14AA	0.251	4	0.449	0.28668	0.3262	50
27	M05BA	0.073	4	0.427	0.34761	0.226	50
28	N03AA	0.17	4	0.4	0.43007	0.3359	50
29	D10BA	0.121	4	0.39	0.46092	0.5753	50
30	A07EB	0.241	2	0.437	0.71965	0.7176	50
31	R03BC	0.241	2	0.437	0.71965	0.7176	50
32	L01CA	0	3	0.797	---	---	0
33	P01BX	0.157	3	0.788	---	---	33
34	R05CB	0.09	4	0.761	---	---	25
35	C04AD	0	5	0.701	---	---	0
36	J01XA	0	4	0.697	---	---	0
37	J01XB	0	4	0.689	---	---	0
38	A10BX	0	4	-0.657	---	---	0
39	C02KC	-0.134	4	-0.643	---	---	25
40	J04AD	0.09	3	0.639	---	---	33
41	D08AC	0	5	0.637	---	---	0
42	R02AA	0	5	0.637	---	---	0
43	D08AH	-0.065	5	-0.629	---	---	20
44	G01AC	-0.065	5	-0.629	---	---	20
45	P01AA	-0.065	5	-0.629	---	---	20
46	N07AX	0.063	4	0.614	---	---	25
47	V03AF	0.104	5	0.613	---	---	40
48	C03CC	-0.195	3	-0.606	---	---	33
49	A04AA	0	4	0.604	---	---	0
50	P02CX	-0.078	6	-0.593	---	---	16
51	A05AX	0.112	4	0.589	---	---	25
52	R01AX	-0.22	3	-0.58	---	---	33
53	R03BB	-0.22	3	-0.58	---	---	33
54	J04AC	0.078	5	0.573	---	---	20
55	M03AA	0	2	-0.57	---	---	0
56	N05AG	-0.207	8	-0.562	---	---	37
57	C01AB	0.184	3	0.561	---	---	33
58	L01BA	-0.081	8	-0.555	---	---	12
59	A07AC	-0.175	5	-0.553	---	---	40
60	C01EA	0.015	7	0.548	---	---	14
61	J04BA	0.001	10	0.546	---	---	20
62	P01AC	0.116	4	0.544	---	---	25
63	P01BB	0	3	0.524	---	---	0
64	S01EX	-0.133	3	-0.517	---	---	33
65	N05CE	-0.08	4	0.515	---	---	0
66	J01DE	0	4	0.515	---	---	0
67	P02CE	-0.107	4	-0.512	---	---	25
68	J05AX	0.105	5	0.502	---	---	20
69	L01AX	-0.134	4	-0.501	---	---	25
70	N05CH	0	4	0.495	---	---	0
71	G04CB	-0.038	6	0.488	---	---	16
72	N03AX	0.079	5	0.485	---	---	20
73	C01CX	-0.117	3	0.484	---	---	0
74	B03BB	0.041	4	0.484	---	---	25
75	P02DA	-0.271	5	-0.482	---	---	40
76	C02BB	0.249	3	0.481	---	---	33
77	C02KD	0	4	-0.48	---	---	0
78	A07XA	0.139	4	0.479	---	---	25
79	D06BX	-0.064	5	0.477	---	---	0
80	J01GA	-0.096	4	0.474	---	---	0
81	N06DX	-0.111	4	0.469	---	---	0
82	G03HA	-0.099	4	-0.464	---	---	25
83	N02AF	-0.063	5	-0.457	---	---	40
84	G03XB	-0.02	4	-0.453	---	---	25
85	D06BB	-0.025	15	0.438	---	---	6
86	A03BA	-0.102	9	-0.436	---	---	22
87	H03BB	0.026	9	0.432	---	---	22
88	M09AA	0	4	0.427	---	---	0
89	H03BA	0	4	-0.426	---	---	0
90	N07XX	0.021	5	0.425	---	---	20
91	J01DH	-0.128	4	-0.424	---	---	25
92	J01XC	-0.183	4	0.423	---	---	0
93	N07BA	-0.117	4	-0.416	---	---	25
94	S01LA	-0.159	3	-0.413	---	---	33
95	N07AA	0	4	0.411	---	---	0
96	J01DC	0.111	35	0.41	---	---	22
97	N02CA	-0.013	10	0.41	---	---	20
98	A06AB	0	4	-0.408	---	---	0
99	A06AG	0	4	-0.408	---	---	0
100	V08AB	0.074	26	0.406	---	---	19
101	V04CD	0	4	-0.406	---	---	0
102	C01EB	-0.075	12	-0.405	---	---	16
103	P02CA	0.067	16	0.403	---	---	12
104	G03BA	0.122	5	0.396	---	---	20
105	B02BX	0	4	-0.393	---	---	0
106	J02AB	-0.092	9	-0.389	---	---	33
107	S01ED	0.066	16	0.388	---	---	18
108	G01AD	-0.109	4	0.387	---	---	0
109	C08DB	0	5	-0.385	---	---	0
110	G03CC	0.273	17	0.384	---	---	47
111	J01XE	0	5	-0.383	---	---	0
112	L01DB	0	10	-0.383	---	---	0
113	M04AC	0.081	6	0.381	---	---	33
114	H02AA	-0.017	12	0.378	---	---	8
115	M03BA	0.276	7	0.376	---	---	42
116	R03AB	-0.103	4	0.376	---	---	0
117	R03CB	-0.103	4	0.376	---	---	0
118	M03CA	-0.076	6	0.374	---	---	0
119	V04CG	0	5	0.367	---	---	0
120	N03AC	0.11	4	0.362	---	---	25
121	A05BA	0.088	6	0.36	---	---	16
122	P01AX	-0.268	9	-0.36	---	---	44
123	M03BB	-0.085	8	-0.359	---	---	25
124	M01AA	-0.1	4	-0.358	---	---	25
125	D05AD	-0.072	7	-0.356	---	---	14
126	D05BA	-0.072	7	-0.356	---	---	14
127	J01CE	-0.063	12	0.352	---	---	8
128	B02AA	0.164	8	0.352	---	---	37
129	G02AB	0	4	0.351	---	---	0
130	N02BG	0.062	9	0.35	---	---	11
131	C02AA	-0.025	6	-0.349	---	---	16
132	N05AB	-0.241	60	-0.348	---	---	45
133	S01EA	0.059	8	0.347	---	---	12
134	G03XA	-0.183	4	-0.343	---	---	25
135	R02AB	0.126	8	0.342	---	---	37
136	L01XE	-0.14	3	-0.34	---	---	33
137	L02BA	-0.289	47	-0.339	---	---	46
138	C02DC	-0.1	5	0.338	---	---	0
139	C01AA	0.015	10	0.336	---	---	20
140	S01GX	0.04	12	0.334	---	---	8
141	C05AX	-0.114	4	-0.331	---	---	25
142	C05CX	-0.114	4	-0.331	---	---	25
143	V03AC	-0.155	8	-0.33	---	---	25
144	D01AC	-0.103	35	-0.329	---	---	25
145	N06BX	-0.086	17	-0.329	---	---	23
146	V04CA	0	7	0.328	---	---	0
147	P01BA	0.027	12	-0.327	---	---	8
148	P01BD	0	5	-0.326	---	---	0
149	J01EC	0.065	10	0.325	---	---	20
150	G03CA	0.19	45	0.321	---	---	33
151	A08AB	0	5	0.319	---	---	0
152	P01BE	0.117	3	-0.318	---	---	0
153	G03DA	0.106	4	0.315	---	---	25
154	P02BX	0	4	0.315	---	---	0
155	N05AA	-0.131	37	-0.314	---	---	27
156	C02DG	-0.131	4	-0.313	---	---	25
157	A02BX	0.026	14	0.312	---	---	21
158	J01BA	-0.052	9	0.312	---	---	11
159	M02AX	-0.019	5	0.311	---	---	20
160	N01BX	0.046	8	0.311	---	---	12
161	H03AA	0.157	8	0.31	---	---	37
162	C10AB	0.097	18	0.308	---	---	22
163	P01CX	0	4	0.307	---	---	0
164	L01XB	-0.122	3	-0.306	---	---	33
165	N05BB	-0.02	5	0.301	---	---	20
166	P02CF	0	5	-0.301	---	---	0
167	J05AE	0	4	0.301	---	---	0
168	R01BA	-0.128	4	-0.3	---	---	25
169	G01AG	-0.164	4	-0.297	---	---	25
170	G02AD	-0.056	8	0.296	---	---	0
171	N04BD	0	4	0.294	---	---	0
172	G04BD	-0.082	8	-0.294	---	---	25
173	C03CA	-0.014	16	0.293	---	---	12
174	D01AA	0.043	12	0.292	---	---	8
175	D01BA	0.104	5	0.292	---	---	20
176	P02CB	-0.099	4	-0.291	---	---	25
177	G01AF	-0.107	37	-0.288	---	---	27
178	N02BE	0.124	8	0.288	---	---	37
179	C07AA	-0.002	36	0.287	---	---	11
180	L04AX	-0.05	22	-0.287	---	---	13
181	N05AC	-0.102	24	-0.286	---	---	29
182	L01AA	0.056	7	0.285	---	---	14
183	M01AC	0.05	8	0.284	---	---	12
184	G03DB	-0.023	11	0.282	---	---	18
185	S03AA	0.006	28	0.28	---	---	14
186	A03AA	-0.105	12	-0.279	---	---	25
187	R06AA	-0.023	23	0.277	---	---	4
188	N04BA	0	5	-0.272	---	---	0
189	R03DA	0.146	21	0.272	---	---	33
190	C02CA	-0.105	14	-0.271	---	---	21
191	N07BB	-0.052	10	0.27	---	---	0
192	A11CC	-0.002	8	0.27	---	---	12
193	C02CC	-0.169	7	-0.268	---	---	42
194	L04AD	0.111	9	0.268	---	---	22
195	R06AD	-0.142	12	-0.267	---	---	33
196	C02DB	0.072	6	0.267	---	---	16
197	G02CA	0.069	7	0.267	---	---	14
198	S01HA	-0.117	26	-0.266	---	---	26
199	C04AA	-0.134	5	-0.265	---	---	40
200	G04CA	0.091	9	0.264	---	---	22
201	S01XA	0.062	8	0.263	---	---	25
202	D03AX	0.17	8	0.261	---	---	37
203	S01EB	-0.008	16	0.26	---	---	12
204	N03AF	0.022	8	-0.259	---	---	12
205	A05AA	0.064	7	0.259	---	---	28
206	C07AG	-0.164	4	-0.259	---	---	25
207	P02BB	-0.078	5	-0.259	---	---	20
208	A07AX	-0.049	4	-0.258	---	---	25
209	V08AC	0.031	12	0.258	---	---	25
210	D06AX	-0.021	24	0.257	---	---	12
211	N03AB	-0.102	10	-0.257	---	---	30
212	R01AC	0.04	12	0.257	---	---	8
213	R03CC	0.044	25	0.256	---	---	16
214	J01XX	0.093	4	-0.256	---	---	25
215	A11DA	-0.042	8	-0.256	---	---	12
216	C04AB	-0.048	12	0.255	---	---	8
217	R06AE	-0.08	19	-0.255	---	---	26
218	A11HA	0.124	11	0.254	---	---	27
219	A04AD	0	4	-0.253	---	---	0
220	N05CM	0	4	-0.253	---	---	0
221	J01CF	-0.068	12	0.253	---	---	8
222	N07CA	-0.013	12	-0.253	---	---	8
223	J05AF	-0.114	8	-0.252	---	---	25
224	N06AA	-0.109	46	-0.249	---	---	23
225	P02BA	-0.053	8	0.249	---	---	0
226	C01BD	0.015	9	-0.246	---	---	11
227	R05CA	-0.046	10	-0.245	---	---	10
228	A16AX	-0.134	7	-0.245	---	---	42
229	J01DB	-0.017	22	0.244	---	---	4
230	N05AX	0	3	-0.243	---	---	0
231	C03DA	-0.088	5	-0.243	---	---	20
232	S03BA	0.032	16	0.243	---	---	18
233	A02BC	0.061	8	0.242	---	---	12
234	P01CC	0.018	8	0.242	---	---	25
235	N02CX	0.059	8	0.24	---	---	12
236	C10AA	-0.148	12	-0.239	---	---	41
237	R06AC	-0.092	12	-0.239	---	---	16
238	N07AB	0.009	8	-0.236	---	---	12
239	G01AA	-0.045	19	-0.236	---	---	21
240	C04AE	-0.124	9	-0.234	---	---	22
241	J02AX	0.078	4	0.234	---	---	25
242	A07AB	-0.058	14	-0.232	---	---	21
243	N06AF	0.032	25	0.23	---	---	16
244	A07EC	-0.097	10	-0.229	---	---	20
245	C01BG	-0.127	4	-0.229	---	---	25
246	J04AB	-0.144	11	-0.229	---	---	36
247	P03AA	-0.105	5	-0.228	---	---	20
248	C03DB	-0.016	10	0.227	---	---	10
249	A03FA	0.027	24	0.227	---	---	12
250	R07AB	-0.069	12	-0.226	---	---	25
251	D06BA	0.107	23	0.226	---	---	30
252	S01BC	0.028	30	-0.225	---	---	13
253	L01AD	0.034	15	-0.225	---	---	6
254	C01DX	-0.041	21	0.223	---	---	14
255	G03DC	0.033	19	0.223	---	---	15
256	D07XC	0.084	7	0.222	---	---	14
257	J01FA	0.084	37	0.219	---	---	18
258	L02BG	-0.1	5	-0.219	---	---	20
259	N06AX	-0.01	18	-0.218	---	---	16
260	C08DA	0	6	-0.218	---	---	0
261	B01AA	0	15	0.217	---	---	0
262	D10AA	-0.104	16	-0.216	---	---	25
263	B03BA	-0.103	4	-0.216	---	---	25
264	P02CC	-0.038	9	-0.215	---	---	11
265	R05DA	-0.016	8	-0.214	---	---	12
266	C10AX	-0.036	10	0.213	---	---	10
267	J04AK	0.055	9	0.213	---	---	11
268	R03AC	0.027	21	0.21	---	---	14
269	G02CC	-0.015	13	0.209	---	---	7
270	D08AF	-0.059	4	0.208	---	---	25
271	M01AG	0.023	20	0.208	---	---	10
272	J01MB	0.016	25	0.207	---	---	12
273	R06AB	-0.013	13	0.207	---	---	7
274	N03AG	-0.187	60	-0.205	---	---	36
275	A02BA	0.05	19	0.205	---	---	21
276	J05AB	-0.064	23	0.203	---	---	4
277	V04CH	-0.028	4	-0.202	---	---	25
278	N01BA	-0.037	12	0.202	---	---	0
279	D10AD	0.097	26	0.201	---	---	23
280	M03BX	0.073	22	0.2	---	---	18
281	N01AX	0.013	14	-0.2	---	---	7
282	D07AC	-0.067	35	-0.199	---	---	20
283	A07AA	-0.023	32	0.198	---	---	3
284	R01AA	0.04	16	0.197	---	---	12
285	R01AB	0.04	16	0.197	---	---	12
286	J01DD	0.006	22	0.196	---	---	22
287	C04AC	-0.124	4	-0.195	---	---	25
288	C10AD	-0.124	4	-0.195	---	---	25
289	A03AX	-0.038	8	0.194	---	---	12
290	C08CA	-0.1	31	-0.194	---	---	25
291	N01BB	-0.08	23	-0.19	---	---	26
292	S02BA	0.012	19	0.19	---	---	15
293	D07AA	0.004	12	-0.189	---	---	16
294	C01BB	-0.099	15	0.189	---	---	0
295	R06AX	-0.107	36	-0.189	---	---	27
296	L04AA	-0.104	51	-0.189	---	---	25
297	J01EA	0.006	5	0.188	---	---	20
298	N02BA	-0.055	18	-0.186	---	---	22
299	A01AD	-0.016	17	-0.186	---	---	23
300	D07XA	0.055	8	0.185	---	---	12
301	G01AX	0.01	8	-0.183	---	---	12
302	B05CA	-0.017	18	0.183	---	---	11
303	D09AA	-0.072	18	0.183	---	---	5
304	G03AC	-0.031	19	-0.182	---	---	26
305	S01FA	0.034	23	0.181	---	---	8
306	N04AA	-0.021	20	0.181	---	---	15
307	S01AX	0.002	30	0.181	---	---	20
308	L02BB	0.002	9	0.178	---	---	11
309	S01AD	-0.139	23	-0.177	---	---	30
310	V03AB	0.055	18	0.176	---	---	16
311	A03AB	0.029	13	0.173	---	---	23
312	J01XD	-0.05	16	0.173	---	---	0
313	P01AB	-0.05	16	0.173	---	---	0
314	D10AF	0.013	18	0.172	---	---	22
315	M01AE	0.029	54	0.172	---	---	14
316	C01CE	0.014	13	-0.17	---	---	23
317	M04AB	-0.098	11	-0.168	---	---	27
318	G04BE	-0.083	28	-0.167	---	---	25
319	J01FF	-0.003	8	0.165	---	---	12
320	N06AB	-0.003	21	0.164	---	---	9
321	S01AB	0.031	13	0.163	---	---	23
322	B01AC	0.001	35	-0.162	---	---	17
323	N03AD	0.03	8	0.16	---	---	25
324	S01GA	0.034	20	0.16	---	---	15
325	D11AX	-0.004	29	0.159	---	---	17
326	C01BC	-0.007	10	-0.158	---	---	10
327	C02AC	0.001	16	0.158	---	---	12
328	G02CB	-0.121	14	-0.158	---	---	28
329	R02AD	-0.115	13	-0.156	---	---	23
330	D01AE	-0.058	21	-0.155	---	---	14
331	C05AA	-0.022	28	-0.154	---	---	17
332	D07AB	-0.077	27	-0.154	---	---	25
333	N05AL	-0.037	14	-0.154	---	---	21
334	A10BA	-0.077	17	-0.154	---	---	17
335	D07XB	-0.073	23	-0.151	---	---	26
336	R03BX	0.017	5	0.15	---	---	20
337	R03DX	0.017	5	0.15	---	---	20
338	S01BA	-0.029	45	-0.148	---	---	17
339	N02BB	0.01	19	-0.147	---	---	15
340	D04AB	-0.084	30	-0.146	---	---	23
341	C01CA	-0.027	35	0.146	---	---	8
342	C05AD	-0.097	32	-0.143	---	---	25
343	A07EA	0.024	23	0.142	---	---	8
344	D04AA	-0.06	20	-0.14	---	---	10
345	N05AH	-0.113	21	-0.139	---	---	23
346	C01BA	0.051	18	0.139	---	---	16
347	M01AX	-0.027	19	0.139	---	---	15
348	R05DB	-0.048	23	-0.138	---	---	21
349	C03AA	-0.047	24	0.137	---	---	8
350	A10BG	0.016	41	0.135	---	---	17
351	N04BC	-0.077	18	-0.134	---	---	22
352	S01CB	-0.011	23	0.132	---	---	13
353	S01EC	-0.025	20	-0.132	---	---	10
354	M01AH	-0.068	14	-0.127	---	---	28
355	D06AA	0.006	19	0.126	---	---	15
356	C03BA	-0.014	28	0.125	---	---	7
357	J01EB	0.045	28	0.123	---	---	21
358	J01ED	-0.018	23	-0.122	---	---	13
359	N06DA	0.008	8	0.122	---	---	12
360	J01GB	-0.062	33	0.12	---	---	3
361	A01AC	-0.038	16	-0.12	---	---	25
362	C07AB	-0.08	21	-0.119	---	---	28
363	C09AA	-0.022	16	0.109	---	---	6
364	C04AX	0.028	37	0.109	---	---	13
365	L01XX	0.031	34	-0.108	---	---	14
366	A10BB	-0.007	41	0.104	---	---	9
367	S02AA	-0.03	42	0.103	---	---	11
368	J01MA	0.011	25	0.1	---	---	20
369	N05AD	0.006	43	0.1	---	---	16
370	R03BA	-0.026	29	-0.099	---	---	17
371	H02AB	-0.006	40	0.095	---	---	12
372	A01AB	-0.04	53	0.095	---	---	7
373	J01CA	-0.079	41	-0.087	---	---	19
374	M02AA	-0.034	83	0.083	---	---	7
375	J01AA	-0.004	41	0.081	---	---	14
376	S01AA	-0.037	68	0.079	---	---	7
377	R01AD	-0.02	42	0.076	---	---	11
378	M01AB	-0.006	49	0.069	---	---	12
