# Supplementary material for: BRCA-Monet: a breast cancer specific drug treatment mode-of-action network for treatment effective prediction using large scale microarray database
Source: BMC Syst Biol. 2013 Dec 9;7(Suppl 5):S5. doi: 10.1186/1752-0509-7-S5-S5 (PMC4029357; doi:10.1186/1752-0509-7-S5-S5)
Supplement: Additional file 2 — Detailed BRCA-MoNet prediction result for similar prediction of individual E2 treatment query. [file 1752-0509-7-S5-S5-S2.xls]

## Sheet: Sheet1
Rank	Drug	Mean Expression	MoA
1	0198306-0000	2.06066	BRC_MoA7
2	guaifenesin	0.136039	BRC_MoA7
3	0317956-0000	0.127664	BRC_MoA7
4	estradiol	2.00298	BRC_MoA64
5	norethisterone	1.51485	BRC_MoA64
6	alpha-estradiol	1.45932	BRC_MoA64
7	estropipate	1.288	BRC_MoA64
8	epitiostanol	1.00955	BRC_MoA64
9	nefopam	0.84901	BRC_MoA64
10	kaempferol	0.795197	BRC_MoA64
11	noretynodrel	0.76267	BRC_MoA64
12	levonorgestrel	0.71241	BRC_MoA64
13	naringenin	0.554154	BRC_MoA64
14	aminophylline	0.541906	BRC_MoA64
15	etynodiol	0.389381	BRC_MoA64
16	ethisterone	0.239267	BRC_MoA64
17	epiandrosterone	0.207091	BRC_MoA64
18	oxybenzone	0.176137	BRC_MoA64
19	megestrol	-0.400883	BRC_MoA64
20	estrone	-0.818554	BRC_MoA64
21	lorglumide	-1.06301	BRC_MoA64
22	genistein	1.82143	BRC_MoA76
23	arachidonic acid	-0.0242071	BRC_MoA76
24	berberine	1.81957	BRC_MoA73
25	ethaverine	1.64896	BRC_MoA73
26	clofilium tosylate	1.41394	BRC_MoA73
27	flunarizine	1.19568	BRC_MoA73
28	clofazimine	1.13862	BRC_MoA73
29	fenofibrate	1.12	BRC_MoA73
30	antimycin A	0.535039	BRC_MoA73
31	sertaconazole	0.39019	BRC_MoA73
32	rotenone	0.164797	BRC_MoA73
33	abamectin	1.70576	BRC_MoA54
34	benzamil	1.51208	BRC_MoA54
35	dequalinium chloride	1.12316	BRC_MoA54
36	gossypol	0.846468	BRC_MoA54
37	valinomycin	0.694452	BRC_MoA54
38	naftifine	0.671915	BRC_MoA54
39	meclozine	0.659902	BRC_MoA54
40	rescinnamine	0.196532	BRC_MoA54
41	syrosingopine	0.0434818	BRC_MoA54
42	mifepristone	-1.78458	BRC_MoA54
43	PHA-00745360	1.70129	BRC_MoA18
44	NU-1025	0.248113	BRC_MoA18
45	6-bromoindirubin-3'-oxime	0.173841	BRC_MoA18
46	fluspirilene	1.69627	BRC_MoA81
47	ivermectin	1.41093	BRC_MoA81
48	tribenoside	0.818594	BRC_MoA81
49	niclosamide	0.550309	BRC_MoA81
50	miconazole	0.425691	BRC_MoA81
51	profenamine	0.351245	BRC_MoA81
52	sulconazole	0.169943	BRC_MoA81
53	astemizole	0.0637309	BRC_MoA81
54	suloctidil	0.0366807	BRC_MoA81
55	prenylamine	0.0109852	BRC_MoA81
56	perhexiline	-0.000444401	BRC_MoA81
57	hexetidine	-0.00159107	BRC_MoA81
58	terfenadine	-0.0273804	BRC_MoA81
59	clomifene	-1.27704	BRC_MoA81
60	Prestwick-559	1.67031	BRC_MoA44
61	maprotiline	0.366576	BRC_MoA44
62	piperacetazine	0.205433	BRC_MoA44
63	metixene	0.171537	BRC_MoA44
64	clemastine	0.0810416	BRC_MoA44
65	propafenone	0.00265501	BRC_MoA44
66	fluvoxamine	-0.377299	BRC_MoA44
67	lisuride	1.65619	BRC_MoA90
68	sulindac	0.753816	BRC_MoA90
69	vitexin	0.585929	BRC_MoA90
70	tetrahydroalstonine	0.537947	BRC_MoA90
71	leflunomide	0.476424	BRC_MoA90
72	omeprazole	0.336121	BRC_MoA90
73	quercetin	0.129096	BRC_MoA90
74	lansoprazole	0.0318904	BRC_MoA90
75	diethylstilbestrol	1.62225	BRC_MoA61
76	dienestrol	0.331689	BRC_MoA61
77	hexestrol	0.226903	BRC_MoA61
78	coralyne	1.41041	BRC_MoA68
79	amoxapine	0.213719	BRC_MoA68
80	amitriptyline	0.0165744	BRC_MoA68
81	securinine	1.26601	BRC_MoA27
82	nifuroxazide	0.305535	BRC_MoA27
83	F0447-0125	0.111858	BRC_MoA27
84	lomustine	0.0333357	BRC_MoA27
85	oxyphenbutazone	0.0257914	BRC_MoA27
86	semustine	-0.0289105	BRC_MoA27
87	withaferin A	-0.109158	BRC_MoA27
88	10-methoxyharmalan	1.24691	BRC_MoA11
89	arcaine	0.563417	BRC_MoA11
90	foliosidine	0.206268	BRC_MoA11
91	benzonatate	1.23445	BRC_MoA93
92	esculetin	0.441091	BRC_MoA93
93	cefaclor	-0.581961	BRC_MoA93
94	thapsigargin	1.10566	BRC_MoA83
95	ticlopidine	0.507591	BRC_MoA83
96	vanoxerine	0.392485	BRC_MoA83
97	primaquine	0.146395	BRC_MoA83
98	azacitidine	0.0816695	BRC_MoA83
99	lycorine	0.0166376	BRC_MoA83
100	digoxin	-0.200223	BRC_MoA83
101	thioguanosine	-0.229984	BRC_MoA83
102	proscillaridin	-0.248086	BRC_MoA83
103	bisacodyl	-0.269812	BRC_MoA83
104	helveticoside	-0.341424	BRC_MoA83
105	digitoxigenin	-0.359685	BRC_MoA83
106	ouabain	-0.363091	BRC_MoA83
107	digoxigenin	-0.36515	BRC_MoA83
108	lanatoside C	-0.401844	BRC_MoA83
109	cicloheximide	-0.452041	BRC_MoA83
110	erastin	1.09133	BRC_MoA1
111	famprofazone	0.837837	BRC_MoA1
112	prochlorperazine	0.821251	BRC_MoA1
113	benfluorex	0.161206	BRC_MoA1
114	clorgiline	0.132147	BRC_MoA1
115	(+)-chelidonine	0.0208605	BRC_MoA1
116	clotrimazole	-0.968421	BRC_MoA1
117	pridinol	1.08279	BRC_MoA74
118	estriol	0.933163	BRC_MoA74
119	pregnenolone	0.733211	BRC_MoA74
120	equilin	0.64448	BRC_MoA74
121	nitrendipine	0.55072	BRC_MoA74
122	thioperamide	0.220133	BRC_MoA74
123	staurosporine	1.02204	BRC_MoA70
124	ellipticine	-0.0137538	BRC_MoA70
125	dipyridamole	0.997257	BRC_MoA21
126	isradipine	0.244204	BRC_MoA21
127	PNU-0230031	0.105344	BRC_MoA21
128	CP-319743	0.032137	BRC_MoA21
129	oxetacaine	0.980113	BRC_MoA99
130	mometasone	0.142616	BRC_MoA99
131	betulinic acid	-0.112936	BRC_MoA99
132	betulin	-0.616281	BRC_MoA99
133	copper sulfate	-0.756397	BRC_MoA99
134	crotamiton	0.945008	BRC_MoA57
135	adenosine phosphate	-0.110458	BRC_MoA57
136	tropicamide	-0.150935	BRC_MoA57
137	dl-alpha tocopherol	-0.161067	BRC_MoA57
138	disopyramide	-0.261453	BRC_MoA57
139	eldeline	-0.28112	BRC_MoA57
140	morantel	0.932416	BRC_MoA94
141	mecamylamine	0.605383	BRC_MoA94
142	cyproheptadine	0.916883	BRC_MoA41
143	loperamide	0.574687	BRC_MoA41
144	terconazole	0.349881	BRC_MoA41
145	penbutolol	0.343215	BRC_MoA41
146	pizotifen	0.243629	BRC_MoA41
147	norcyclobenzaprine	0.153024	BRC_MoA41
148	nortriptyline	0.101222	BRC_MoA41
149	clomipramine	0.0150613	BRC_MoA41
150	tetrandrine	-0.0275861	BRC_MoA41
151	metergoline	-0.0502418	BRC_MoA41
152	monensin	-0.444356	BRC_MoA41
153	boldine	0.904397	BRC_MoA103
154	ceforanide	0.406369	BRC_MoA103
155	velnacrine	0.898642	BRC_MoA79
156	tacrolimus	-0.0927308	BRC_MoA79
157	fludrocortisone	-0.147041	BRC_MoA79
158	AG-013608	0.883562	BRC_MoA19
159	glafenine	0.611304	BRC_MoA19
160	benzthiazide	-0.26774	BRC_MoA19
161	nifurtimox	-0.274731	BRC_MoA19
162	dehydrocholic acid	-0.383312	BRC_MoA19
163	triflupromazine	0.865332	BRC_MoA97
164	phenoxybenzamine	0.692119	BRC_MoA97
165	pimethixene	0.629026	BRC_MoA97
166	troglitazone	0.047264	BRC_MoA97
167	parthenolide	-0.000558474	BRC_MoA97
168	trifluoperazine	-0.016654	BRC_MoA97
169	puromycin	-0.0600487	BRC_MoA97
170	thioridazine	-0.505886	BRC_MoA97
171	pyrvinium	-0.517923	BRC_MoA97
172	phenformin	0.850125	BRC_MoA95
173	papaverine	0.118443	BRC_MoA95
174	butoconazole	0.842297	BRC_MoA35
175	testosterone	0.598197	BRC_MoA35
176	butyl hydroxybenzoate	0.454656	BRC_MoA35
177	tracazolate	0.416402	BRC_MoA35
178	promazine	0.404115	BRC_MoA35
179	PF-00562151-00	0.381668	BRC_MoA35
180	mebendazole	0.215203	BRC_MoA35
181	PF-00875133-00	0.119134	BRC_MoA35
182	PF-01378883-00	-0.117285	BRC_MoA35
183	nocodazole	-0.647383	BRC_MoA35
184	prasterone	-1.2069	BRC_MoA35
185	nordihydroguaiaretic acid	0.819523	BRC_MoA12
186	carmustine	0.396958	BRC_MoA12
187	5155877	0.327584	BRC_MoA12
188	idazoxan	0.20617	BRC_MoA12
189	15-delta prostaglandin J2	0.202731	BRC_MoA12
190	C-75	0.201437	BRC_MoA12
191	5194442	-0.328374	BRC_MoA12
192	dioxybenzone	-0.748111	BRC_MoA12
193	corynanthine	0.804558	BRC_MoA13
194	hydralazine	0.690222	BRC_MoA13
195	loxapine	0.581441	BRC_MoA13
196	apomorphine	0.509842	BRC_MoA13
197	gramine	0.472738	BRC_MoA13
198	phenelzine	0.150113	BRC_MoA13
199	fluvastatin	-0.107216	BRC_MoA13
200	3-acetylcoumarin	-0.36561	BRC_MoA13
201	chlorpromazine	0.792548	BRC_MoA20
202	imipramine	0.0275247	BRC_MoA20
203	dexpanthenol	-0.0594446	BRC_MoA20
204	nicardipine	0.788724	BRC_MoA16
205	chlorhexidine	0.234251	BRC_MoA16
206	clioquinol	-0.200073	BRC_MoA16
207	alpha-ergocryptine	0.769245	BRC_MoA63
208	mephentermine	0.369516	BRC_MoA63
209	dicoumarol	0.0143484	BRC_MoA63
210	cimetidine	-0.0977071	BRC_MoA63
211	ramipril	0.737056	BRC_MoA3
212	guanfacine	0.50549	BRC_MoA3
213	(-)-isoprenaline	-0.0548465	BRC_MoA3
214	scopolamine	-0.110991	BRC_MoA3
215	roxithromycin	-0.238531	BRC_MoA3
216	metronidazole	-0.248802	BRC_MoA3
217	isotretinoin	0.706459	BRC_MoA88
218	tretinoin	-0.897528	BRC_MoA88
219	spiramycin	0.70461	BRC_MoA100
220	proglumide	0.0334942	BRC_MoA100
221	pempidine	-0.632832	BRC_MoA100
222	bromocriptine	0.694897	BRC_MoA4
223	0173570-0000	0.479159	BRC_MoA4
224	isoetarine	0.0864089	BRC_MoA4
225	riluzole	-1.45005	BRC_MoA4
226	PNU-0251126	0.691989	BRC_MoA42
227	iopamidol	0.327754	BRC_MoA42
228	glycopyrronium bromide	0.121675	BRC_MoA42
229	rifampicin	0.0343527	BRC_MoA42
230	celecoxib	0.669522	BRC_MoA31
231	metformin	0.152881	BRC_MoA31
232	LM-1685	-1.04017	BRC_MoA31
233	ascorbic acid	0.622521	BRC_MoA39
234	nitrofural	0.56155	BRC_MoA39
235	PHA-00767505E	0.0187604	BRC_MoA39
236	ketanserin	-0.119712	BRC_MoA39
237	Prestwick-983	0.598664	BRC_MoA22
238	CP-320650-01	0.460484	BRC_MoA22
239	serotonin	0.377667	BRC_MoA22
240	cyclic adenosine monophosphate	0.160704	BRC_MoA22
241	naproxen	0.104367	BRC_MoA22
242	piperacillin	0.0954853	BRC_MoA22
243	spironolactone	0.586599	BRC_MoA24
244	CP-690334-01	0.296669	BRC_MoA24
245	trichostatin A	0.267778	BRC_MoA24
246	rifabutin	-0.223604	BRC_MoA24
247	vorinostat	-0.505084	BRC_MoA24
248	eticlopride	0.585218	BRC_MoA17
249	oxybutynin	0.551348	BRC_MoA17
250	5707885	0.469683	BRC_MoA17
251	lynestrenol	0.448919	BRC_MoA17
252	drofenine	0.401271	BRC_MoA17
253	isoconazole	0.267573	BRC_MoA17
254	proadifen	0.26204	BRC_MoA17
255	chlorcyclizine	0.250537	BRC_MoA17
256	dicycloverine	0.207764	BRC_MoA17
257	econazole	0.207228	BRC_MoA17
258	chlorprothixene	0.176381	BRC_MoA17
259	quinisocaine	0.108257	BRC_MoA17
260	pimozide	0.0946639	BRC_MoA17
261	azacyclonol	-0.0316375	BRC_MoA17
262	vinburnine	0.565135	BRC_MoA59
263	colchicine	0.563419	BRC_MoA59
264	parbendazole	0.249918	BRC_MoA59
265	paclitaxel	0.207183	BRC_MoA59
266	scoulerine	0.0235621	BRC_MoA59
267	podophyllotoxin	-0.0203725	BRC_MoA59
268	albendazole	-0.473396	BRC_MoA59
269	vinblastine	-1.06525	BRC_MoA59
270	ifosfamide	0.538201	BRC_MoA84
271	xylazine	-0.0491786	BRC_MoA84
272	tomatidine	-0.458152	BRC_MoA84
273	dihydroergocristine	0.502606	BRC_MoA34
274	levomepromazine	0.291441	BRC_MoA34
275	ciclosporin	0.141889	BRC_MoA34
276	lasalocid	-0.553758	BRC_MoA34
277	nifedipine	0.493921	BRC_MoA55
278	luteolin	0.343257	BRC_MoA55
279	chrysin	0.110058	BRC_MoA55
280	apigenin	-0.145107	BRC_MoA55
281	harmol	-0.191814	BRC_MoA55
282	acacetin	-0.311203	BRC_MoA55
283	harmine	-0.316937	BRC_MoA55
284	orlistat	0.458053	BRC_MoA51
285	STOCK1N-28457	-0.14785	BRC_MoA51
286	SC-560	-0.185021	BRC_MoA51
287	pioglitazone	-0.468319	BRC_MoA51
288	solanine	0.45677	BRC_MoA98
289	ursolic acid	0.396625	BRC_MoA98
290	zuclopenthixol	0.251712	BRC_MoA98
291	perphenazine	0.203937	BRC_MoA98
292	beta-escin	0.186129	BRC_MoA98
293	protriptyline	0.137723	BRC_MoA98
294	fluocinonide	0.440377	BRC_MoA53
295	demeclocycline	-0.139783	BRC_MoA53
296	flumetasone	-0.338133	BRC_MoA53
297	myricetin	0.427295	BRC_MoA45
298	co-dergocrine mesilate	0.234088	BRC_MoA45
299	methoxamine	-0.250523	BRC_MoA45
300	tolbutamide	0.422849	BRC_MoA108
301	vincamine	-0.391897	BRC_MoA108
302	terazosin	0.415446	BRC_MoA23
303	nicergoline	0.384465	BRC_MoA23
304	thioproperazine	0.207757	BRC_MoA23
305	CP-645525-01	0.188488	BRC_MoA23
306	isocarboxazid	0.414542	BRC_MoA62
307	nicotinic acid	0.172842	BRC_MoA62
308	allantoin	0.127984	BRC_MoA62
309	amodiaquine	0.410407	BRC_MoA47
310	Prestwick-685	0.274209	BRC_MoA47
311	amiodarone	0.402548	BRC_MoA8
312	alimemazine	0.399637	BRC_MoA8
313	fluphenazine	0.230116	BRC_MoA8
314	phenazopyridine	0.112711	BRC_MoA8
315	azathioprine	0.102094	BRC_MoA8
316	deptropine	-0.120507	BRC_MoA8
317	0297417-0002B	-0.558567	BRC_MoA8
318	cloperastine	0.399587	BRC_MoA96
319	bepridil	0.110725	BRC_MoA96
320	furaltadone	0.0464976	BRC_MoA96
321	fendiline	0.0306668	BRC_MoA96
322	pramocaine	0.384286	BRC_MoA14
323	protoveratrine A	0.276563	BRC_MoA14
324	3-nitropropionic acid	0.243863	BRC_MoA14
325	ethotoin	0.0767406	BRC_MoA14
326	trimetazidine	-0.101536	BRC_MoA14
327	androsterone	0.381395	BRC_MoA71
328	phthalylsulfathiazole	-0.0740171	BRC_MoA71
329	sulfamethoxypyridazine	-0.160058	BRC_MoA71
330	meclofenoxate	-0.256667	BRC_MoA71
331	Prestwick-674	0.370626	BRC_MoA46
332	levothyroxine sodium	0.135546	BRC_MoA46
333	skimmianine	0.363259	BRC_MoA60
334	diphenhydramine	-0.232003	BRC_MoA60
335	debrisoquine	-0.267296	BRC_MoA60
336	terguride	-0.276225	BRC_MoA60
337	pralidoxime	-0.287484	BRC_MoA60
338	alcuronium chloride	-0.327325	BRC_MoA60
339	GW-8510	0.360835	BRC_MoA5
340	0179445-0000	0.15533	BRC_MoA5
341	camptothecin	-0.0397256	BRC_MoA5
342	mitoxantrone	-0.0521737	BRC_MoA5
343	doxorubicin	-0.0691201	BRC_MoA5
344	H-7	-0.07388	BRC_MoA5
345	0175029-0000	-0.0874022	BRC_MoA5
346	irinotecan	-0.393953	BRC_MoA5
347	Prestwick-1100	0.353438	BRC_MoA43
348	dexamethasone	0.198132	BRC_MoA43
349	flupentixol	0.346006	BRC_MoA91
350	corticosterone	0.172709	BRC_MoA91
351	methylbenzethonium chloride	0.16834	BRC_MoA91
352	metitepine	0.157829	BRC_MoA91
353	desipramine	0.123914	BRC_MoA91
354	tonzonium bromide	-0.00732695	BRC_MoA91
355	benzethonium chloride	-0.0111552	BRC_MoA91
356	homochlorcyclizine	-0.0153767	BRC_MoA91
357	dosulepin	-0.758408	BRC_MoA91
358	(-)-MK-801	0.328508	BRC_MoA2
359	famotidine	0.303765	BRC_MoA2
360	levcycloserine	0.29782	BRC_MoA2
361	rilmenidine	0.248792	BRC_MoA2
362	methoxsalen	-0.601142	BRC_MoA2
363	Prestwick-691	0.318272	BRC_MoA48
364	remoxipride	-0.00243012	BRC_MoA48
365	arecoline	-0.0479839	BRC_MoA48
366	sulfamethoxazole	-0.460431	BRC_MoA48
367	thiostrepton	0.295163	BRC_MoA65
368	tanespimycin	0.230409	BRC_MoA65
369	geldanamycin	0.0119624	BRC_MoA65
370	alvespimycin	-0.145214	BRC_MoA65
371	atractyloside	0.274639	BRC_MoA49
372	clemizole	0.256193	BRC_MoA49
373	bephenium hydroxynaphthoate	0.115692	BRC_MoA49
374	Prestwick-864	-0.0373027	BRC_MoA49
375	dantrolene	-0.128994	BRC_MoA49
376	halcinonide	0.268792	BRC_MoA106
377	bromperidol	0.158861	BRC_MoA106
378	sodium phenylbutyrate	0.244838	BRC_MoA77
379	arachidonyltrifluoromethane	-0.0463612	BRC_MoA77
380	pipenzolate bromide	0.23953	BRC_MoA85
381	iopromide	-0.0417995	BRC_MoA85
382	zomepirac	-0.104697	BRC_MoA85
383	calcium folinate	0.238646	BRC_MoA92
384	cefamandole	0.0982305	BRC_MoA92
385	sulfadimethoxine	-0.0203808	BRC_MoA92
386	benzocaine	-0.356502	BRC_MoA92
387	succinylsulfathiazole	-1.18871	BRC_MoA92
388	dyclonine	0.232114	BRC_MoA69
389	oxolamine	0.196897	BRC_MoA69
390	citiolone	0.218447	BRC_MoA40
391	mexiletine	-0.0482919	BRC_MoA40
392	PHA-00851261E	-0.130528	BRC_MoA40
393	indapamide	-0.186524	BRC_MoA40
394	clobetasol	0.213339	BRC_MoA37
395	valproic acid	0.0703558	BRC_MoA37
396	tiapride	-0.0106814	BRC_MoA37
397	cinchonine	-0.0257255	BRC_MoA37
398	imipenem	-0.048357	BRC_MoA37
399	norfloxacin	-0.249302	BRC_MoA37
400	labetalol	-0.462598	BRC_MoA37
401	methyldopa	0.211659	BRC_MoA15
402	cetirizine	-0.00649021	BRC_MoA15
403	griseofulvin	-0.352963	BRC_MoA15
404	dydrogesterone	-0.800071	BRC_MoA15
405	karakoline	0.182071	BRC_MoA89
406	flunixin	0.171524	BRC_MoA107
407	retrorsine	0.0963317	BRC_MoA107
408	fenoprofen	-0.0148611	BRC_MoA107
409	buflomedil	-0.212823	BRC_MoA107
410	clindamycin	0.169645	BRC_MoA30
411	tiaprofenic acid	-0.0618973	BRC_MoA30
412	propylthiouracil	-0.131685	BRC_MoA30
413	carteolol	-0.133306	BRC_MoA30
414	trimethadione	-0.148576	BRC_MoA30
415	selegiline	-0.248643	BRC_MoA30
416	tenoxicam	-0.316093	BRC_MoA30
417	L-methionine sulfoximine	-0.942632	BRC_MoA30
418	felodipine	0.164777	BRC_MoA72
419	propofol	0.100361	BRC_MoA72
420	anisomycin	0.00102092	BRC_MoA72
421	mefloquine	-0.0846535	BRC_MoA72
422	emetine	-0.284312	BRC_MoA72
423	cephaeline	-0.36626	BRC_MoA72
424	tamoxifen	-2.11083	BRC_MoA72
425	folic acid	0.122457	BRC_MoA104
426	convolamine	0.114214	BRC_MoA104
427	bretylium tosilate	0.0545472	BRC_MoA104
428	epivincamine	-0.025886	BRC_MoA104
429	flecainide	0.102093	BRC_MoA78
430	sulfadimidine	-0.015135	BRC_MoA78
431	fluoxetine	0.101315	BRC_MoA101
432	biperiden	0.0582115	BRC_MoA101
433	cefalexin	0.0477198	BRC_MoA101
434	clozapine	-0.285084	BRC_MoA101
435	zidovudine	-0.512772	BRC_MoA101
436	pirenperone	-0.848392	BRC_MoA101
437	fluticasone	0.0913669	BRC_MoA28
438	chlorpropamide	-0.107797	BRC_MoA28
439	nadolol	-0.478323	BRC_MoA28
440	pentoxifylline	0.0790266	BRC_MoA66
441	flunisolide	0.0385659	BRC_MoA66
442	oxybuprocaine	-0.0681958	BRC_MoA66
443	medrysone	-0.159845	BRC_MoA66
444	dilazep	-0.200348	BRC_MoA66
445	monorden	0.0777818	BRC_MoA6
446	canadine	-0.407483	BRC_MoA6
447	cinchonidine	0.0738945	BRC_MoA36
448	halofantrine	-0.0175161	BRC_MoA36
449	quinidine	-0.36887	BRC_MoA36
450	hydroquinine	-0.547505	BRC_MoA36
451	acetylsalicylsalicylic acid	0.0373068	BRC_MoA56
452	chloropyramine	-0.0164287	BRC_MoA56
453	diphenylpyraline	-0.24966	BRC_MoA56
454	lovastatin	0.0247877	BRC_MoA75
455	ethoxyquin	-0.13661	BRC_MoA75
456	simvastatin	-0.311579	BRC_MoA75
457	disulfiram	-0.0200148	BRC_MoA67
458	mestranol	-0.247987	BRC_MoA67
459	verteporfin	-0.624663	BRC_MoA67
460	cinoxacin	-0.039574	BRC_MoA38
461	etiocholanolone	-0.761361	BRC_MoA38
462	SR-95639A	-0.0605625	BRC_MoA26
463	Chicago Sky Blue 6B	-0.298774	BRC_MoA26
464	idoxuridine	-0.0848405	BRC_MoA82
465	tetraethylenepentamine	-0.0883093	BRC_MoA105
466	tranylcypromine	-0.0908478	BRC_MoA109
467	Prestwick-642	-0.0928074	BRC_MoA25
468	quinpirole	-0.135512	BRC_MoA25
469	CP-863187	-0.267924	BRC_MoA25
470	benfotiamine	-0.405868	BRC_MoA25
471	metamizole sodium	-0.118138	BRC_MoA87
472	eucatropine	-0.258649	BRC_MoA87
473	bendroflumethiazide	-0.465557	BRC_MoA87
474	daunorubicin	-0.133398	BRC_MoA29
475	mycophenolic acid	-0.451796	BRC_MoA29
476	hycanthone	-1.0737	BRC_MoA29
477	monobenzone	-1.21794	BRC_MoA29
478	pyrimethamine	-1.40479	BRC_MoA29
479	resveratrol	-1.43912	BRC_MoA29
480	methotrexate	-1.57274	BRC_MoA29
481	ciclopirox	-1.83816	BRC_MoA29
482	trifluridine	-1.95884	BRC_MoA29
483	etoposide	-2.12635	BRC_MoA29
484	0316684-0000	-0.149144	BRC_MoA9
485	haloperidol	-0.151746	BRC_MoA58
486	butamben	-0.411977	BRC_MoA58
487	adrenosterone	-0.947983	BRC_MoA58
488	iohexol	-0.152467	BRC_MoA33
489	dobutamine	-0.3141	BRC_MoA33
490	N-acetylmuramic acid	-0.44691	BRC_MoA33
491	methocarbamol	-0.199386	BRC_MoA10
492	cefadroxil	-0.252216	BRC_MoA10
493	metampicillin	-0.65666	BRC_MoA10
494	sirolimus	-0.222695	BRC_MoA32
495	LY-294002	-0.387473	BRC_MoA32
496	wortmannin	-0.601827	BRC_MoA32
497	cobalt chloride	-0.259588	BRC_MoA50
498	deferoxamine	-0.474705	BRC_MoA50
499	proguanil	-0.322134	BRC_MoA102
500	nabumetone	-0.324389	BRC_MoA52
501	cyproterone	-0.955747	BRC_MoA52
502	bacampicillin	-0.390677	BRC_MoA86
503	raloxifene	-1.02396	BRC_MoA80
504	fulvestrant	-1.4025	BRC_MoA80
505	monastrol	-3.54584	BRC_MoA80
