# Supplementary material for: BRCA-Monet: a breast cancer specific drug treatment mode-of-action network for treatment effective prediction using large scale microarray database
Source: BMC Syst Biol. 2013 Dec 9;7(Suppl 5):S5. doi: 10.1186/1752-0509-7-S5-S5 (PMC4029357; doi:10.1186/1752-0509-7-S5-S5)
Supplement: Additional file 3 — Detailed BRCA-MoNet prediction result for reverse prediction of individual E2 treatment query. [file 1752-0509-7-S5-S5-S3.xls]

## Sheet: Sheet1
Rank	Drug	Mean Expression	MoA
1	monastrol	-3.54584	BRC_MoA80
2	fulvestrant	-1.64228	BRC_MoA80
3	raloxifene	-1.08114	BRC_MoA80
4	bacampicillin	-0.390677	BRC_MoA86
5	cyproterone	-0.955747	BRC_MoA52
6	nabumetone	-0.324389	BRC_MoA52
7	proguanil	-0.322134	BRC_MoA102
8	deferoxamine	-2.16577	BRC_MoA50
9	cobalt chloride	-0.259588	BRC_MoA50
10	wortmannin	-0.601827	BRC_MoA32
11	LY-294002	-0.563398	BRC_MoA32
12	sirolimus	-0.222695	BRC_MoA32
13	metampicillin	-0.65666	BRC_MoA10
14	cefadroxil	-0.252216	BRC_MoA10
15	methocarbamol	-0.199386	BRC_MoA10
16	N-acetylmuramic acid	-0.44691	BRC_MoA33
17	dobutamine	-0.3141	BRC_MoA33
18	iohexol	-0.152467	BRC_MoA33
19	adrenosterone	-0.947983	BRC_MoA58
20	butamben	-0.411977	BRC_MoA58
21	haloperidol	-0.170364	BRC_MoA58
22	0316684-0000	-0.149144	BRC_MoA9
23	etoposide	-2.12635	BRC_MoA29
24	trifluridine	-1.95884	BRC_MoA29
25	ciclopirox	-1.83816	BRC_MoA29
26	resveratrol	-1.61837	BRC_MoA29
27	methotrexate	-1.57274	BRC_MoA29
28	pyrimethamine	-1.40479	BRC_MoA29
29	monobenzone	-1.21794	BRC_MoA29
30	hycanthone	-1.0737	BRC_MoA29
31	mycophenolic acid	-0.451796	BRC_MoA29
32	daunorubicin	-0.295099	BRC_MoA29
33	bendroflumethiazide	-0.465557	BRC_MoA87
34	eucatropine	-0.258649	BRC_MoA87
35	metamizole sodium	-0.118138	BRC_MoA87
36	benfotiamine	-0.405868	BRC_MoA25
37	CP-863187	-0.267924	BRC_MoA25
38	quinpirole	-0.135512	BRC_MoA25
39	Prestwick-642	-0.0928074	BRC_MoA25
40	tranylcypromine	-0.0908478	BRC_MoA109
41	tetraethylenepentamine	-0.0883093	BRC_MoA105
42	idoxuridine	-0.0848405	BRC_MoA82
43	Chicago Sky Blue 6B	-0.298774	BRC_MoA26
44	SR-95639A	-0.0605625	BRC_MoA26
45	etiocholanolone	-0.761361	BRC_MoA38
46	cinoxacin	-0.039574	BRC_MoA38
47	verteporfin	-0.624663	BRC_MoA67
48	mestranol	-0.247987	BRC_MoA67
49	disulfiram	-0.0200148	BRC_MoA67
50	simvastatin	-0.311579	BRC_MoA75
51	ethoxyquin	-0.13661	BRC_MoA75
52	lovastatin	0.0247877	BRC_MoA75
53	diphenylpyraline	-0.311653	BRC_MoA56
54	chloropyramine	-0.0164287	BRC_MoA56
55	acetylsalicylsalicylic acid	0.0373068	BRC_MoA56
56	hydroquinine	-0.547505	BRC_MoA36
57	quinidine	-0.36887	BRC_MoA36
58	halofantrine	-0.0175161	BRC_MoA36
59	cinchonidine	0.0738945	BRC_MoA36
60	monorden	-0.760204	BRC_MoA6
61	canadine	-0.407483	BRC_MoA6
62	medrysone	-0.666128	BRC_MoA66
63	dilazep	-0.200348	BRC_MoA66
64	oxybuprocaine	-0.0681958	BRC_MoA66
65	flunisolide	0.0153957	BRC_MoA66
66	pentoxifylline	0.0790266	BRC_MoA66
67	nadolol	-0.478323	BRC_MoA28
68	chlorpropamide	-0.107797	BRC_MoA28
69	fluticasone	0.0913669	BRC_MoA28
70	pirenperone	-1.84404	BRC_MoA101
71	zidovudine	-0.512772	BRC_MoA101
72	clozapine	-0.285084	BRC_MoA101
73	biperiden	-0.26576	BRC_MoA101
74	cefalexin	0.0477198	BRC_MoA101
75	fluoxetine	0.101315	BRC_MoA101
76	sulfadimidine	-0.015135	BRC_MoA78
77	flecainide	0.102093	BRC_MoA78
78	epivincamine	-0.025886	BRC_MoA104
79	bretylium tosilate	0.0545472	BRC_MoA104
80	convolamine	0.114214	BRC_MoA104
81	folic acid	0.122457	BRC_MoA104
82	tamoxifen	-2.11083	BRC_MoA72
83	cephaeline	-0.36626	BRC_MoA72
84	emetine	-0.284312	BRC_MoA72
85	mefloquine	-0.0846535	BRC_MoA72
86	anisomycin	0.00102092	BRC_MoA72
87	propofol	0.100361	BRC_MoA72
88	felodipine	0.164777	BRC_MoA72
89	L-methionine sulfoximine	-0.942632	BRC_MoA30
90	tenoxicam	-0.316093	BRC_MoA30
91	selegiline	-0.248643	BRC_MoA30
92	trimethadione	-0.148576	BRC_MoA30
93	carteolol	-0.133306	BRC_MoA30
94	propylthiouracil	-0.131685	BRC_MoA30
95	tiaprofenic acid	-0.0618973	BRC_MoA30
96	clindamycin	0.169645	BRC_MoA30
97	buflomedil	-0.212823	BRC_MoA107
98	fenoprofen	-0.0148611	BRC_MoA107
99	retrorsine	0.0963317	BRC_MoA107
100	flunixin	0.171524	BRC_MoA107
101	karakoline	0.182071	BRC_MoA89
102	dydrogesterone	-0.800071	BRC_MoA15
103	griseofulvin	-0.352963	BRC_MoA15
104	cetirizine	-0.00649021	BRC_MoA15
105	methyldopa	0.211659	BRC_MoA15
106	labetalol	-0.462598	BRC_MoA37
107	norfloxacin	-0.249302	BRC_MoA37
108	valproic acid	-0.121321	BRC_MoA37
109	imipenem	-0.048357	BRC_MoA37
110	cinchonine	-0.0257255	BRC_MoA37
111	tiapride	-0.0106814	BRC_MoA37
112	clobetasol	0.213339	BRC_MoA37
113	PHA-00851261E	-0.20651	BRC_MoA40
114	indapamide	-0.186524	BRC_MoA40
115	mexiletine	-0.177313	BRC_MoA40
116	citiolone	0.218447	BRC_MoA40
117	oxolamine	0.196897	BRC_MoA69
118	dyclonine	0.232114	BRC_MoA69
119	succinylsulfathiazole	-1.18871	BRC_MoA92
120	benzocaine	-0.356502	BRC_MoA92
121	sulfadimethoxine	-0.0203808	BRC_MoA92
122	cefamandole	0.0982305	BRC_MoA92
123	calcium folinate	0.238646	BRC_MoA92
124	zomepirac	-0.104697	BRC_MoA85
125	iopromide	-0.0417995	BRC_MoA85
126	pipenzolate bromide	0.23953	BRC_MoA85
127	arachidonyltrifluoromethane	-0.0463612	BRC_MoA77
128	sodium phenylbutyrate	0.244838	BRC_MoA77
129	bromperidol	0.158861	BRC_MoA106
130	halcinonide	0.268792	BRC_MoA106
131	dantrolene	-0.128994	BRC_MoA49
132	Prestwick-864	-0.0373027	BRC_MoA49
133	bephenium hydroxynaphthoate	0.115692	BRC_MoA49
134	clemizole	0.256193	BRC_MoA49
135	atractyloside	0.274639	BRC_MoA49
136	alvespimycin	-0.171793	BRC_MoA65
137	geldanamycin	0.0119624	BRC_MoA65
138	tanespimycin	0.210924	BRC_MoA65
139	thiostrepton	0.295163	BRC_MoA65
140	sulfamethoxazole	-0.460431	BRC_MoA48
141	arecoline	-0.0479839	BRC_MoA48
142	remoxipride	-0.00243012	BRC_MoA48
143	Prestwick-691	0.318272	BRC_MoA48
144	methoxsalen	-0.601142	BRC_MoA2
145	rilmenidine	0.248792	BRC_MoA2
146	levcycloserine	0.29782	BRC_MoA2
147	famotidine	0.303765	BRC_MoA2
148	(-)-MK-801	0.328508	BRC_MoA2
149	dosulepin	-0.758408	BRC_MoA91
150	homochlorcyclizine	-0.0153767	BRC_MoA91
151	benzethonium chloride	-0.0111552	BRC_MoA91
152	tonzonium bromide	-0.00732695	BRC_MoA91
153	desipramine	0.123914	BRC_MoA91
154	metitepine	0.157829	BRC_MoA91
155	methylbenzethonium chloride	0.16834	BRC_MoA91
156	corticosterone	0.172709	BRC_MoA91
157	flupentixol	0.346006	BRC_MoA91
158	dexamethasone	0.198132	BRC_MoA43
159	Prestwick-1100	0.353438	BRC_MoA43
160	irinotecan	-0.393953	BRC_MoA5
161	0175029-0000	-0.0874022	BRC_MoA5
162	H-7	-0.07388	BRC_MoA5
163	doxorubicin	-0.0691201	BRC_MoA5
164	mitoxantrone	-0.0521737	BRC_MoA5
165	camptothecin	-0.0397256	BRC_MoA5
166	0179445-0000	0.0752036	BRC_MoA5
167	GW-8510	0.360835	BRC_MoA5
168	alcuronium chloride	-0.327325	BRC_MoA60
169	pralidoxime	-0.287484	BRC_MoA60
170	terguride	-0.276225	BRC_MoA60
171	debrisoquine	-0.267296	BRC_MoA60
172	diphenhydramine	-0.232003	BRC_MoA60
173	skimmianine	0.363259	BRC_MoA60
174	levothyroxine sodium	0.135546	BRC_MoA46
175	Prestwick-674	0.328098	BRC_MoA46
176	meclofenoxate	-0.256667	BRC_MoA71
177	sulfamethoxypyridazine	-0.160058	BRC_MoA71
178	phthalylsulfathiazole	-0.0740171	BRC_MoA71
179	androsterone	0.381395	BRC_MoA71
180	trimetazidine	-0.101536	BRC_MoA14
181	ethotoin	0.0767406	BRC_MoA14
182	3-nitropropionic acid	0.243863	BRC_MoA14
183	protoveratrine A	0.276563	BRC_MoA14
184	pramocaine	0.384286	BRC_MoA14
185	fendiline	0.0306668	BRC_MoA96
186	furaltadone	0.0464976	BRC_MoA96
187	bepridil	0.110725	BRC_MoA96
188	cloperastine	0.399587	BRC_MoA96
189	0297417-0002B	-0.558567	BRC_MoA8
190	deptropine	-0.120507	BRC_MoA8
191	fluphenazine	0.019694	BRC_MoA8
192	azathioprine	0.102094	BRC_MoA8
193	phenazopyridine	0.112711	BRC_MoA8
194	alimemazine	0.399637	BRC_MoA8
195	amiodarone	0.402548	BRC_MoA8
196	Prestwick-685	0.274209	BRC_MoA47
197	amodiaquine	0.410407	BRC_MoA47
198	allantoin	0.127984	BRC_MoA62
199	nicotinic acid	0.172842	BRC_MoA62
200	isocarboxazid	0.414542	BRC_MoA62
201	CP-645525-01	0.188488	BRC_MoA23
202	thioproperazine	0.207757	BRC_MoA23
203	nicergoline	0.384465	BRC_MoA23
204	terazosin	0.415446	BRC_MoA23
205	vincamine	-0.391897	BRC_MoA108
206	tolbutamide	0.286536	BRC_MoA108
207	methoxamine	-0.250523	BRC_MoA45
208	co-dergocrine mesilate	0.234088	BRC_MoA45
209	myricetin	0.427295	BRC_MoA45
210	flumetasone	-0.338133	BRC_MoA53
211	demeclocycline	-0.139783	BRC_MoA53
212	fluocinonide	0.0829941	BRC_MoA53
213	protriptyline	0.137723	BRC_MoA98
214	beta-escin	0.186129	BRC_MoA98
215	perphenazine	0.203937	BRC_MoA98
216	zuclopenthixol	0.251712	BRC_MoA98
217	ursolic acid	0.396625	BRC_MoA98
218	solanine	0.45677	BRC_MoA98
219	pioglitazone	-0.468319	BRC_MoA51
220	SC-560	-0.185021	BRC_MoA51
221	STOCK1N-28457	-0.14785	BRC_MoA51
222	orlistat	0.142374	BRC_MoA51
223	harmine	-0.316937	BRC_MoA55
224	acacetin	-0.311203	BRC_MoA55
225	harmol	-0.191814	BRC_MoA55
226	apigenin	-0.145107	BRC_MoA55
227	chrysin	0.110058	BRC_MoA55
228	luteolin	0.343257	BRC_MoA55
229	nifedipine	0.493921	BRC_MoA55
230	lasalocid	-0.553758	BRC_MoA34
231	ciclosporin	-0.485388	BRC_MoA34
232	levomepromazine	0.291441	BRC_MoA34
233	dihydroergocristine	0.502606	BRC_MoA34
234	tomatidine	-0.458152	BRC_MoA84
235	xylazine	-0.0491786	BRC_MoA84
236	ifosfamide	0.538201	BRC_MoA84
237	vinblastine	-1.06525	BRC_MoA59
238	albendazole	-0.473396	BRC_MoA59
239	podophyllotoxin	-0.0203725	BRC_MoA59
240	scoulerine	0.0235621	BRC_MoA59
241	paclitaxel	0.193046	BRC_MoA59
242	parbendazole	0.249918	BRC_MoA59
243	colchicine	0.563419	BRC_MoA59
244	vinburnine	0.565135	BRC_MoA59
245	azacyclonol	-0.0316375	BRC_MoA17
246	pimozide	0.0946639	BRC_MoA17
247	quinisocaine	0.108257	BRC_MoA17
248	chlorprothixene	0.176381	BRC_MoA17
249	econazole	0.207228	BRC_MoA17
250	dicycloverine	0.207764	BRC_MoA17
251	chlorcyclizine	0.250537	BRC_MoA17
252	proadifen	0.26204	BRC_MoA17
253	isoconazole	0.267573	BRC_MoA17
254	drofenine	0.401271	BRC_MoA17
255	lynestrenol	0.448919	BRC_MoA17
256	5707885	0.469683	BRC_MoA17
257	oxybutynin	0.551348	BRC_MoA17
258	eticlopride	0.585218	BRC_MoA17
259	vorinostat	-0.505084	BRC_MoA24
260	trichostatin A	-0.503127	BRC_MoA24
261	rifabutin	-0.223604	BRC_MoA24
262	CP-690334-01	0.293661	BRC_MoA24
263	spironolactone	0.586599	BRC_MoA24
264	piperacillin	0.0954853	BRC_MoA22
265	naproxen	0.104367	BRC_MoA22
266	cyclic adenosine monophosphate	0.160704	BRC_MoA22
267	serotonin	0.377667	BRC_MoA22
268	CP-320650-01	0.460484	BRC_MoA22
269	Prestwick-983	0.598664	BRC_MoA22
270	ketanserin	-0.119712	BRC_MoA39
271	PHA-00767505E	0.0187604	BRC_MoA39
272	nitrofural	0.56155	BRC_MoA39
273	ascorbic acid	0.622521	BRC_MoA39
274	LM-1685	-1.04017	BRC_MoA31
275	metformin	-0.217006	BRC_MoA31
276	celecoxib	0.669522	BRC_MoA31
277	rifampicin	0.0343527	BRC_MoA42
278	glycopyrronium bromide	0.121675	BRC_MoA42
279	iopamidol	0.327754	BRC_MoA42
280	PNU-0251126	0.691989	BRC_MoA42
281	riluzole	-1.45005	BRC_MoA4
282	isoetarine	0.0864089	BRC_MoA4
283	0173570-0000	0.479159	BRC_MoA4
284	bromocriptine	0.694897	BRC_MoA4
285	pempidine	-0.632832	BRC_MoA100
286	proglumide	0.0334942	BRC_MoA100
287	spiramycin	0.70461	BRC_MoA100
288	tretinoin	-1.24958	BRC_MoA88
289	isotretinoin	0.706459	BRC_MoA88
290	metronidazole	-0.248802	BRC_MoA3
291	roxithromycin	-0.238531	BRC_MoA3
292	scopolamine	-0.110991	BRC_MoA3
293	(-)-isoprenaline	-0.0548465	BRC_MoA3
294	guanfacine	0.50549	BRC_MoA3
295	ramipril	0.737056	BRC_MoA3
296	dicoumarol	-0.39972	BRC_MoA63
297	cimetidine	-0.0977071	BRC_MoA63
298	mephentermine	0.369516	BRC_MoA63
299	alpha-ergocryptine	0.769245	BRC_MoA63
300	clioquinol	-0.200073	BRC_MoA16
301	chlorhexidine	0.234251	BRC_MoA16
302	nicardipine	0.788724	BRC_MoA16
303	chlorpromazine	-1.16279	BRC_MoA20
304	dexpanthenol	-0.0594446	BRC_MoA20
305	imipramine	0.0275247	BRC_MoA20
306	3-acetylcoumarin	-1.29202	BRC_MoA13
307	fluvastatin	-0.107216	BRC_MoA13
308	phenelzine	0.108871	BRC_MoA13
309	gramine	0.472738	BRC_MoA13
310	hydralazine	0.492365	BRC_MoA13
311	apomorphine	0.509842	BRC_MoA13
312	loxapine	0.581441	BRC_MoA13
313	corynanthine	0.804558	BRC_MoA13
314	dioxybenzone	-0.748111	BRC_MoA12
315	5194442	-0.328374	BRC_MoA12
316	C-75	0.201437	BRC_MoA12
317	15-delta prostaglandin J2	0.202731	BRC_MoA12
318	idazoxan	0.20617	BRC_MoA12
319	5155877	0.327584	BRC_MoA12
320	nordihydroguaiaretic acid	0.380714	BRC_MoA12
321	carmustine	0.396958	BRC_MoA12
322	prasterone	-1.2069	BRC_MoA35
323	nocodazole	-0.647383	BRC_MoA35
324	PF-01378883-00	-0.117285	BRC_MoA35
325	PF-00875133-00	0.119134	BRC_MoA35
326	mebendazole	0.215203	BRC_MoA35
327	PF-00562151-00	0.345551	BRC_MoA35
328	promazine	0.404115	BRC_MoA35
329	tracazolate	0.416402	BRC_MoA35
330	butyl hydroxybenzoate	0.454656	BRC_MoA35
331	testosterone	0.598197	BRC_MoA35
332	butoconazole	0.842297	BRC_MoA35
333	papaverine	0.118443	BRC_MoA95
334	phenformin	0.644174	BRC_MoA95
335	pyrvinium	-0.517923	BRC_MoA97
336	thioridazine	-0.505886	BRC_MoA97
337	trifluoperazine	-0.119274	BRC_MoA97
338	puromycin	-0.0600487	BRC_MoA97
339	parthenolide	-0.000558474	BRC_MoA97
340	troglitazone	0.047264	BRC_MoA97
341	pimethixene	0.629026	BRC_MoA97
342	phenoxybenzamine	0.692119	BRC_MoA97
343	triflupromazine	0.865332	BRC_MoA97
344	dehydrocholic acid	-0.383312	BRC_MoA19
345	nifurtimox	-0.274731	BRC_MoA19
346	benzthiazide	-0.26774	BRC_MoA19
347	AG-013608	-0.041483	BRC_MoA19
348	glafenine	0.611304	BRC_MoA19
349	fludrocortisone	-0.170227	BRC_MoA79
350	tacrolimus	-0.0927308	BRC_MoA79
351	velnacrine	0.898642	BRC_MoA79
352	ceforanide	0.406369	BRC_MoA103
353	boldine	0.904397	BRC_MoA103
354	monensin	-0.444356	BRC_MoA41
355	metergoline	-0.0502418	BRC_MoA41
356	tetrandrine	-0.0275861	BRC_MoA41
357	clomipramine	0.0150613	BRC_MoA41
358	nortriptyline	0.101222	BRC_MoA41
359	norcyclobenzaprine	0.153024	BRC_MoA41
360	pizotifen	0.243629	BRC_MoA41
361	penbutolol	0.343215	BRC_MoA41
362	terconazole	0.349881	BRC_MoA41
363	loperamide	0.574687	BRC_MoA41
364	cyproheptadine	0.916883	BRC_MoA41
365	mecamylamine	0.605383	BRC_MoA94
366	morantel	0.932416	BRC_MoA94
367	eldeline	-0.28112	BRC_MoA57
368	disopyramide	-0.261453	BRC_MoA57
369	dl-alpha tocopherol	-0.161067	BRC_MoA57
370	tropicamide	-0.150935	BRC_MoA57
371	adenosine phosphate	-0.110458	BRC_MoA57
372	crotamiton	0.945008	BRC_MoA57
373	copper sulfate	-0.756397	BRC_MoA99
374	betulin	-0.616281	BRC_MoA99
375	betulinic acid	-0.112936	BRC_MoA99
376	mometasone	0.142616	BRC_MoA99
377	oxetacaine	0.980113	BRC_MoA99
378	CP-319743	0.032137	BRC_MoA21
379	PNU-0230031	0.105344	BRC_MoA21
380	isradipine	0.244204	BRC_MoA21
381	dipyridamole	0.871372	BRC_MoA21
382	staurosporine	-0.362998	BRC_MoA70
383	ellipticine	-0.0137538	BRC_MoA70
384	thioperamide	0.220133	BRC_MoA74
385	nitrendipine	0.55072	BRC_MoA74
386	equilin	0.64448	BRC_MoA74
387	pregnenolone	0.733211	BRC_MoA74
388	estriol	0.933163	BRC_MoA74
389	pridinol	1.08279	BRC_MoA74
390	clotrimazole	-0.968421	BRC_MoA1
391	(+)-chelidonine	0.0208605	BRC_MoA1
392	clorgiline	0.132147	BRC_MoA1
393	benfluorex	0.161206	BRC_MoA1
394	prochlorperazine	0.235011	BRC_MoA1
395	famprofazone	0.33866	BRC_MoA1
396	erastin	1.09133	BRC_MoA1
397	cicloheximide	-0.452041	BRC_MoA83
398	lanatoside C	-0.401844	BRC_MoA83
399	digoxigenin	-0.36515	BRC_MoA83
400	ouabain	-0.363091	BRC_MoA83
401	digitoxigenin	-0.359685	BRC_MoA83
402	helveticoside	-0.341424	BRC_MoA83
403	bisacodyl	-0.269812	BRC_MoA83
404	proscillaridin	-0.248086	BRC_MoA83
405	thioguanosine	-0.229984	BRC_MoA83
406	digoxin	-0.200223	BRC_MoA83
407	lycorine	0.0166376	BRC_MoA83
408	azacitidine	0.0816695	BRC_MoA83
409	primaquine	0.146395	BRC_MoA83
410	vanoxerine	0.392485	BRC_MoA83
411	ticlopidine	0.507591	BRC_MoA83
412	thapsigargin	1.10566	BRC_MoA83
413	cefaclor	-0.581961	BRC_MoA93
414	esculetin	0.441091	BRC_MoA93
415	benzonatate	1.23445	BRC_MoA93
416	foliosidine	0.206268	BRC_MoA11
417	arcaine	0.563417	BRC_MoA11
418	10-methoxyharmalan	1.24691	BRC_MoA11
419	withaferin A	-0.109158	BRC_MoA27
420	semustine	-0.0289105	BRC_MoA27
421	oxyphenbutazone	0.0257914	BRC_MoA27
422	lomustine	0.0333357	BRC_MoA27
423	F0447-0125	0.111858	BRC_MoA27
424	nifuroxazide	0.305535	BRC_MoA27
425	securinine	1.26601	BRC_MoA27
426	amitriptyline	0.0165744	BRC_MoA68
427	amoxapine	0.213719	BRC_MoA68
428	coralyne	1.41041	BRC_MoA68
429	hexestrol	0.226903	BRC_MoA61
430	dienestrol	0.331689	BRC_MoA61
431	diethylstilbestrol	0.653438	BRC_MoA61
432	lansoprazole	0.0318904	BRC_MoA90
433	quercetin	0.129096	BRC_MoA90
434	omeprazole	0.336121	BRC_MoA90
435	leflunomide	0.476424	BRC_MoA90
436	sulindac	0.527377	BRC_MoA90
437	tetrahydroalstonine	0.537947	BRC_MoA90
438	vitexin	0.585929	BRC_MoA90
439	lisuride	1.65619	BRC_MoA90
440	fluvoxamine	-0.377299	BRC_MoA44
441	propafenone	0.00265501	BRC_MoA44
442	clemastine	0.0810416	BRC_MoA44
443	metixene	0.171537	BRC_MoA44
444	piperacetazine	0.205433	BRC_MoA44
445	maprotiline	0.366576	BRC_MoA44
446	Prestwick-559	1.67031	BRC_MoA44
447	clomifene	-1.27704	BRC_MoA81
448	terfenadine	-0.0273804	BRC_MoA81
449	hexetidine	-0.00159107	BRC_MoA81
450	perhexiline	-0.000444401	BRC_MoA81
451	prenylamine	0.0109852	BRC_MoA81
452	suloctidil	0.0366807	BRC_MoA81
453	astemizole	0.0637309	BRC_MoA81
454	sulconazole	0.169943	BRC_MoA81
455	profenamine	0.351245	BRC_MoA81
456	miconazole	0.425691	BRC_MoA81
457	niclosamide	0.550309	BRC_MoA81
458	tribenoside	0.818594	BRC_MoA81
459	ivermectin	1.41093	BRC_MoA81
460	fluspirilene	1.69627	BRC_MoA81
461	6-bromoindirubin-3'-oxime	0.173841	BRC_MoA18
462	NU-1025	0.248113	BRC_MoA18
463	PHA-00745360	1.70129	BRC_MoA18
464	mifepristone	-1.78458	BRC_MoA54
465	syrosingopine	0.0434818	BRC_MoA54
466	rescinnamine	0.196532	BRC_MoA54
467	meclozine	0.659902	BRC_MoA54
468	naftifine	0.671915	BRC_MoA54
469	valinomycin	0.694452	BRC_MoA54
470	gossypol	0.846468	BRC_MoA54
471	dequalinium chloride	1.12316	BRC_MoA54
472	benzamil	1.51208	BRC_MoA54
473	abamectin	1.70576	BRC_MoA54
474	rotenone	0.164797	BRC_MoA73
475	sertaconazole	0.39019	BRC_MoA73
476	antimycin A	0.535039	BRC_MoA73
477	fenofibrate	1.12	BRC_MoA73
478	clofazimine	1.13862	BRC_MoA73
479	flunarizine	1.19568	BRC_MoA73
480	clofilium tosylate	1.41394	BRC_MoA73
481	ethaverine	1.64896	BRC_MoA73
482	berberine	1.81957	BRC_MoA73
483	genistein	-0.0677366	BRC_MoA76
484	arachidonic acid	-0.0242071	BRC_MoA76
485	lorglumide	-1.06301	BRC_MoA64
486	estrone	-0.818554	BRC_MoA64
487	megestrol	-0.400883	BRC_MoA64
488	oxybenzone	0.176137	BRC_MoA64
489	epiandrosterone	0.207091	BRC_MoA64
490	ethisterone	0.239267	BRC_MoA64
491	etynodiol	0.389381	BRC_MoA64
492	aminophylline	0.541906	BRC_MoA64
493	naringenin	0.554154	BRC_MoA64
494	levonorgestrel	0.71241	BRC_MoA64
495	noretynodrel	0.76267	BRC_MoA64
496	kaempferol	0.795197	BRC_MoA64
497	nefopam	0.800146	BRC_MoA64
498	alpha-estradiol	0.933293	BRC_MoA64
499	epitiostanol	1.00955	BRC_MoA64
500	estropipate	1.288	BRC_MoA64
501	estradiol	1.48899	BRC_MoA64
502	norethisterone	1.51485	BRC_MoA64
503	0317956-0000	0.127664	BRC_MoA7
504	guaifenesin	0.136039	BRC_MoA7
505	0198306-0000	2.06066	BRC_MoA7
