# Supplementary material for: BRCA-Monet: a breast cancer specific drug treatment mode-of-action network for treatment effective prediction using large scale microarray database
Source: BMC Syst Biol. 2013 Dec 9;7(Suppl 5):S5. doi: 10.1186/1752-0509-7-S5-S5 (PMC4029357; doi:10.1186/1752-0509-7-S5-S5)
Supplement: Additional file 4 — Detailed BRCA-MoNet prediction result for similar prediction of individual BMS784807 treatment query. [file 1752-0509-7-S5-S5-S4.xls]

## Sheet: Sheet1
MoA_hc1	285	366	313	444	400	463	470	413	282	272	262	425	297	117	218	383	286	408	279	171	155	469	351	338	154	271	251	319	383	453	302	253	231	172	332	256	321	290	447	278	471	411	309	462	209	436	229	455	137
MoA_hc10	165	76	128	143	168	55	401	394	124	86	319	192	375	133	414	390	113	219	162	308	277	195	251	329	222	259	261	51	229	390	153	86	124	188	359	241	229	243	234	410	229	201	384	145	341	262	149	164	276
MoA_hc100	212	112	55	18	250	159	94	134	46	22	143	91	187	25	123	84	40	110	57	96	62	79	58	152	192	174	182	70	40	60	86	42	50	120	89	73	97	35	127	263	143	298	316	97	123	44	54	285	166
MoA_hc101	217	258	259	472	129	291	451	278	396	468	460	359	230	483	269	261	457	301	238	342	400	395	449	464	429	332	320	313	464	250	425	433	468	422	323	409	404	419	387	193	300	119	277	284	278	403	430	71	455
MoA_hc102	376	208	425	410	293	373	198	260	119	386	273	354	144	388	108	58	337	274	425	398	334	440	226	322	369	390	415	361	220	268	160	206	273	235	294	396	415	381	240	322	286	217	441	373	71	413	348	350	196
MoA_hc103	384	57	53	130	179	143	1	6	20	203	37	133	214	151	106	87	94	125	33	24	473	3	19	83	135	238	74	172	29	248	415	24	3	292	24	398	80	426	135	8	23	171	25	26	63	34	59	3	124
MoA_hc104	281	229	338	406	340	276	74	91	347	348	258	188	109	369	66	40	375	196	327	72	166	146	167	247	251	134	155	154	216	54	139	399	314	294	149	269	188	156	178	205	225	190	95	333	55	365	283	217	361
MoA_hc105	25	146	37	62	6	54	53	35	81	51	45	34	27	60	42	31	43	18	60	99	188	9	120	193	22	192	17	77	102	28	161	80	16	64	92	31	40	132	187	41	41	85	24	17	45	55	29	138	111
MoA_hc106	215	315	360	95	398	250	41	113	49	100	41	176	316	442	439	44	394	236	365	402	111	202	443	210	463	16	58	170	352	325	413	145	249	379	434	203	60	63	207	128	265	296	468	434	410	476	173	395	249
MoA_hc107	377	348	268	221	306	297	338	388	186	265	247	221	354	211	323	272	198	383	272	428	320	347	247	307	201	386	395	309	303	343	156	326	371	335	404	371	381	324	247	436	267	330	321	317	412	218	380	314	183
MoA_hc108	259	269	198	284	288	145	270	89	242	332	115	153	413	215	139	241	213	207	298	212	339	345	331	212	293	236	259	223	238	91	259	215	242	311	157	213	198	288	301	157	38	20	66	28	69	174	188	90	215
MoA_hc109	295	149	192	179	105	252	107	97	170	229	83	241	190	116	176	99	190	195	195	249	316	222	275	184	225	338	319	241	215	284	364	278	75	263	198	285	202	279	198	180	132	204	94	193	177	180	161	273	295
MoA_hc11	381	73	180	247	185	215	54	75	224	187	228	144	170	228	159	89	353	122	184	264	223	110	200	138	146	223	237	206	209	154	468	89	40	326	190	377	185	382	204	52	57	180	175	100	72	104	68	55	203
MoA_hc12	41	181	45	10	117	280	207	156	51	142	176	271	76	65	22	143	46	24	165	60	72	15	88	25	163	57	66	212	71	29	40	105	26	74	70	76	32	75	53	24	13	148	35	7	92	47	39	249	39
MoA_hc13	485	115	456	339	447	470	97	164	101	310	300	432	485	245	464	456	431	424	410	466	488	315	180	125	409	466	444	442	295	430	490	340	351	406	457	459	446	471	454	162	85	429	442	293	420	107	141	209	379
MoA_hc14	228	224	239	250	234	186	202	226	318	230	276	211	193	217	242	171	208	180	224	270	261	180	259	230	210	231	287	232	224	196	172	240	178	206	193	236	214	234	217	299	218	183	189	249	201	198	215	257	313
MoA_hc15	187	217	322	432	135	119	295	380	437	340	466	344	183	377	263	176	357	246	337	185	211	368	445	479	388	212	165	274	354	219	398	387	274	264	304	295	317	328	258	450	463	103	210	233	140	465	325	139	414
MoA_hc16	278	167	303	59	139	34	38	18	239	46	24	155	145	100	81	22	205	271	286	85	48	230	16	33	8	54	129	89	43	148	381	171	255	153	40	56	119	65	3	112	281	6	11	65	22	1	36	135	10
MoA_hc17	319	301	342	303	422	374	256	287	171	318	281	405	332	315	280	369	361	387	392	250	247	448	386	291	311	315	268	414	390	299	229	362	318	363	276	354	253	388	408	217	409	339	236	420	246	342	269	365	400
MoA_hc18	474	143	253	326	349	343	135	211	194	257	374	195	421	363	387	193	426	307	362	317	230	101	254	194	195	209	207	278	272	381	487	210	244	260	396	333	192	312	237	125	129	174	194	119	260	181	226	161	387
MoA_hc19	296	338	371	418	301	324	442	401	402	305	414	252	349	231	400	310	387	370	370	326	411	379	406	332	417	391	344	281	362	363	266	382	386	319	263	386	410	300	303	405	312	359	214	350	311	379	388	288	461
MoA_hc2	1	1	1	27	1	1	284	1	27	4	1	3	1	40	1	1	7	1	1	1	4	10	1	11	1	1	1	1	7	1	3	19	309	1	1	10	1	7	21	1	6	1	3	54	1	13	1	262	1
MoA_hc20	444	394	468	286	154	396	250	475	368	237	411	451	450	110	417	450	347	359	462	463	456	362	264	260	385	412	466	366	442	387	465	207	169	332	493	127	469	239	255	475	111	437	438	337	443	410	427	397	373
MoA_hc21	195	460	450	257	271	256	497	464	475	219	407	172	216	47	16	340	256	283	426	245	162	332	194	392	182	219	298	245	92	215	48	467	375	201	319	193	271	42	91	463	331	156	114	416	271	322	399	351	251
MoA_hc22	251	11	29	4	275	40	419	126	164	16	231	15	113	11	6	34	293	36	81	144	15	135	161	55	86	116	193	174	19	37	13	295	394	22	18	4	133	12	32	55	79	136	142	363	35	7	9	239	329
MoA_hc23	6	27	14	21	22	50	5	23	16	35	11	60	6	19	52	27	1	42	13	56	11	5	25	21	11	8	9	19	15	24	89	15	12	8	80	24	20	18	17	20	27	27	43	3	41	28	25	33	13
MoA_hc24	447	272	330	492	442	488	394	439	339	488	452	400	476	444	441	353	488	488	293	386	440	501	460	470	469	226	362	304	459	478	340	406	287	447	425	415	439	366	469	400	377	377	205	497	405	481	349	484	488
MoA_hc25	402	288	464	414	363	445	493	491	214	474	479	477	481	449	492	482	470	474	467	474	469	465	439	475	479	474	453	431	470	472	461	411	477	414	489	467	479	452	485	471	467	479	482	369	477	452	482	400	289
MoA_hc26	223	130	78	218	157	253	105	111	154	389	212	320	158	440	188	80	439	185	118	193	289	43	286	161	249	69	163	290	96	96	287	213	247	298	124	102	152	110	133	18	11	188	33	171	30	286	103	270	469
MoA_hc27	10	123	20	48	15	13	128	82	197	9	17	35	18	4	43	64	12	11	26	15	65	92	96	69	42	18	20	42	33	10	33	53	43	12	43	17	11	26	8	73	50	9	47	47	116	134	134	77	68
MoA_hc28	365	264	244	381	281	321	332	354	236	302	437	163	291	126	384	255	330	318	263	314	313	305	310	319	246	240	292	225	212	124	316	288	282	254	271	291	219	213	222	413	154	218	186	290	327	319	360	333	310
MoA_hc29	457	487	471	478	483	478	480	478	482	478	483	486	466	489	454	490	478	478	471	483	459	491	486	486	483	486	483	483	485	483	438	478	496	481	479	474	487	485	489	490	481	492	486	484	490	486	490	489	471
MoA_hc3	429	471	441	236	416	407	272	190	384	223	117	147	255	154	316	227	299	375	321	422	387	233	174	119	186	425	419	377	282	201	103	427	262	313	201	250	236	265	241	430	243	423	295	357	319	226	393	439	220
MoA_hc30	109	63	147	184	67	74	160	231	204	150	322	198	198	178	162	196	162	94	187	100	170	172	227	279	226	150	96	92	201	269	177	45	86	82	296	164	177	168	170	231	135	107	228	39	147	278	71	102	230
MoA_hc31	338	174	447	233	176	99	176	284	312	194	170	249	220	253	183	151	231	216	452	451	196	302	171	220	127	243	282	256	256	357	405	102	434	130	345	336	195	297	195	378	453	271	398	439	316	288	201	445	370
MoA_hc32	493	497	493	497	493	493	490	488	472	499	493	483	493	499	436	447	499	493	493	493	328	462	465	483	493	483	493	493	499	493	337	499	474	470	476	471	497	499	499	483	450	483	474	494	470	478	462	499	493
MoA_hc33	395	214	272	289	241	358	335	261	407	247	312	268	346	258	394	258	223	213	266	267	366	250	367	181	281	369	352	301	292	256	309	237	121	268	329	330	297	402	308	214	309	231	250	241	438	358	299	418	296
MoA_hc34	199	170	83	164	92	139	194	373	39	113	208	129	136	147	347	233	116	232	72	189	226	386	140	223	234	104	90	150	175	259	384	98	238	53	183	98	93	99	100	65	287	255	107	22	464	82	220	199	32
MoA_hc35	28	449	63	132	106	60	425	329	299	89	126	49	51	136	84	209	80	76	61	45	85	253	288	415	99	93	40	78	143	43	22	180	154	94	59	32	108	46	77	311	320	56	79	84	182	327	250	179	54
MoA_hc36	502	423	496	488	496	496	232	471	502	502	496	496	496	502	496	486	502	496	496	496	502	487	496	496	502	496	496	496	502	502	483	502	462	496	496	502	483	502	502	486	502	502	502	502	416	502	486	502	502
MoA_hc37	435	352	486	425	294	168	312	201	371	124	101	42	223	83	480	470	183	275	455	375	341	276	35	1	137	433	469	476	445	414	319	392	484	440	132	452	165	176	326	186	424	316	164	134	366	86	302	5	93
MoA_hc38	374	397	390	423	291	403	392	352	382	387	426	351	419	438	405	318	392	381	381	399	416	384	365	426	299	431	385	369	404	375	327	425	453	324	339	391	393	341	378	448	375	301	382	355	403	395	425	421	365
MoA_hc39	161	91	140	214	88	127	59	27	262	82	48	95	28	30	12	6	194	103	147	11	44	57	54	63	121	12	27	23	65	20	93	141	165	60	12	69	26	123	95	61	60	16	29	164	18	120	30	27	238
MoA_hc4	191	234	247	451	125	95	299	384	498	344	475	378	431	351	390	464	474	173	256	221	273	198	302	358	435	179	172	237	288	157	457	233	278	138	362	182	157	209	227	201	114	115	171	254	344	361	128	205	354
MoA_hc40	168	132	188	200	77	112	28	147	156	105	190	355	151	163	146	220	143	145	123	348	304	141	235	368	329	250	159	267	252	164	312	124	146	211	290	277	232	183	269	457	46	127	178	107	197	268	152	245	162
MoA_hc41	142	150	91	103	191	175	149	115	59	167	84	257	89	186	126	107	102	134	105	154	118	65	129	141	110	163	104	133	126	168	128	113	135	156	164	147	122	254	149	132	186	160	148	122	78	156	162	143	126
MoA_hc42	123	44	74	86	26	46	124	107	160	131	370	87	173	197	70	73	227	32	77	150	26	113	149	205	218	65	85	73	98	135	333	136	36	49	153	94	161	118	145	69	271	81	90	237	65	170	88	37	176
MoA_hc43	245	206	251	347	239	260	78	95	115	300	153	142	133	269	144	62	192	200	211	243	183	76	144	117	144	141	142	168	107	89	257	174	111	233	181	191	106	130	160	110	133	234	70	201	59	187	132	194	255
MoA_hc44	55	50	38	63	39	87	43	44	7	70	52	135	42	103	74	49	33	50	39	108	53	23	42	76	49	38	33	35	56	82	117	30	104	42	142	49	68	103	114	80	31	31	72	30	48	58	47	128	47
MoA_hc45	158	178	144	197	96	84	278	308	221	121	140	169	284	73	141	206	159	107	142	93	141	45	153	217	64	158	248	32	137	151	100	177	94	108	187	158	62	145	167	150	183	89	111	168	144	167	198	58	121
MoA_hc46	179	89	160	192	81	329	57	64	147	201	173	127	168	256	253	129	245	193	173	127	178	63	107	97	130	177	127	128	124	476	436	1	71	133	472	445	100	207	61	99	118	328	99	95	155	118	105	97	274
MoA_hc47	49	48	27	25	37	110	3	36	14	49	15	76	64	90	278	56	27	57	24	70	32	36	29	36	18	25	18	49	27	63	300	28	24	105	38	84	53	61	162	16	93	125	68	15	61	42	34	50	75
MoA_hc48	398	198	436	463	377	399	220	178	258	464	347	340	446	479	446	335	420	463	406	331	445	292	241	315	392	350	264	249	495	377	473	226	258	418	408	484	400	495	380	274	197	274	353	141	330	461	295	326	396
MoA_hc49	104	209	193	90	171	162	182	196	22	77	71	78	128	78	95	156	129	238	206	275	113	125	49	133	67	201	199	65	154	263	57	81	76	167	52	113	88	94	199	170	209	212	137	277	263	65	245	321	27
MoA_hc5	234	243	227	225	263	234	224	182	323	208	239	178	206	167	297	185	234	250	216	204	199	185	206	173	259	193	240	259	193	179	203	260	301	303	207	205	203	148	209	266	146	223	197	206	286	203	204	227	281
MoA_hc50	442	361	454	461	381	405	447	450	435	457	470	481	435	471	420	429	429	422	434	461	451	393	431	444	465	464	481	474	424	438	411	415	466	431	474	443	472	450	393	467	294	440	472	469	468	416	475	469	467
MoA_hc51	341	202	356	352	284	226	190	253	354	282	269	245	239	265	255	237	215	287	289	322	324	223	267	256	255	375	381	228	259	347	143	274	251	244	366	350	292	362	251	374	214	324	219	311	193	338	384	235	242
MoA_hc52	26	359	81	121	9	6	417	397	310	64	308	83	126	124	61	154	29	19	116	125	30	193	239	347	20	73	180	54	105	98	1	304	332	28	57	15	78	24	63	469	373	79	135	309	175	224	414	379	109
MoA_hc53	308	343	433	292	321	364	457	468	336	251	457	317	443	329	361	347	278	401	430	448	336	283	223	202	379	347	416	287	221	469	388	3	400	179	454	263	289	385	38	323	406	336	306	453	360	195	263	167	367
MoA_hc54	127	17	102	38	57	22	16	8	82	25	27	99	32	201	32	12	59	59	151	115	34	82	6	38	23	75	132	158	46	100	75	150	209	32	26	59	142	133	43	115	101	67	14	154	8	18	15	17	17
MoA_hc55	345	464	380	374	391	413	463	406	465	371	330	371	396	431	368	393	410	415	418	391	297	372	358	428	422	354	408	387	406	277	278	471	455	390	352	339	416	374	334	441	399	382	374	343	396	384	437	408	418
MoA_hc56	275	161	177	349	247	147	199	208	233	254	297	225	160	366	275	243	338	229	201	305	189	286	299	227	243	216	295	242	235	145	402	230	113	127	316	144	246	165	137	211	201	239	225	194	157	215	179	224	299
MoA_hc57	368	292	365	455	371	315	436	423	390	425	440	365	425	403	407	304	404	321	375	404	424	356	433	323	396	406	402	371	413	351	349	376	379	339	390	380	454	408	372	381	353	389	458	380	305	397	354	274	390
MoA_hc58	19	8	8	1	46	37	71	38	1	1	123	31	10	1	63	59	24	21	17	76	1	169	146	16	15	29	51	130	1	17	8	68	9	19	6	1	57	1	88	13	275	42	104	151	100	4	6	14	65
MoA_hc59	311	406	295	317	355	242	342	429	291	378	194	329	308	355	353	324	305	362	229	280	215	242	109	372	371	339	336	326	368	317	109	417	201	236	308	299	370	246	363	422	391	259	450	301	294	254	406	339	262
MoA_hc6	39	277	112	170	30	58	449	444	441	158	310	85	84	45	137	204	69	71	145	142	60	338	423	345	75	71	144	30	173	110	11	248	391	149	199	43	66	40	112	461	254	45	223	374	303	414	374	473	189
MoA_hc60	496	500	500	500	500	500	138	500	492	493	500	500	500	473	500	500	493	500	500	500	496	476	500	500	496	500	500	500	479	496	477	493	17	500	500	496	500	479	479	500	496	486	496	478	500	496	500	359	496
MoA_hc61	352	363	289	208	436	355	281	214	218	269	187	422	294	304	225	453	327	327	367	339	180	365	339	214	366	372	329	455	419	193	297	403	368	428	268	368	211	428	384	159	388	371	301	340	179	184	192	382	376
MoA_hc62	333	95	125	35	83	116	460	452	36	61	472	64	437	37	112	315	126	73	213	432	82	166	191	114	132	206	441	180	4	360	19	268	183	57	175	28	300	4	109	153	478	374	286	436	428	36	65	99	246
MoA_hc63	208	254	376	146	181	369	83	270	32	362	76	302	304	281	343	320	219	314	333	352	192	352	103	287	177	246	228	100	179	460	149	62	437	123	370	273	242	187	262	307	157	303	182	376	481	391	365	404	211
MoA_hc64	74	376	209	356	209	197	355	311	447	431	385	109	378	453	190	400	260	155	87	225	369	204	468	446	333	278	210	183	331	230	185	308	53	215	231	215	352	216	279	342	335	442	329	215	378	418	444	110	144
MoA_hc65	119	37	87	123	11	272	34	78	120	109	146	11	140	61	259	95	98	209	20	181	144	30	271	163	94	34	54	6	79	115	124	8	5	90	430	134	102	57	26	387	42	197	464	197	374	211	376	190	88
MoA_hc66	452	482	481	467	478	449	501	495	363	459	446	158	453	310	487	477	382	469	488	478	475	482	455	185	474	478	476	450	474	464	420	488	441	491	465	447	474	343	474	478	491	418	477	456	485	456	477	448	302
MoA_hc67	92	373	122	127	188	107	187	151	444	139	59	228	148	95	109	46	134	130	120	26	152	329	203	190	149	108	204	125	183	93	97	330	348	111	118	131	139	202	130	260	232	142	101	190	275	115	195	221	180
MoA_hc68	203	164	185	74	352	361	80	144	43	118	80	166	155	160	250	121	54	356	260	139	148	299	61	85	56	138	169	209	112	112	52	245	101	257	121	161	154	127	231	107	291	177	129	178	134	79	185	347	106
MoA_hc69	102	71	61	55	32	82	32	33	70	68	43	206	68	23	50	71	44	48	46	22	51	38	73	48	77	85	94	221	63	74	62	60	34	30	50	47	30	143	41	42	21	77	54	20	46	93	57	61	86
MoA_hc7	409	31	292	150	151	288	13	51	315	198	150	242	267	92	305	118	379	243	269	178	331	54	117	50	198	254	326	271	140	227	417	147	83	300	216	288	75	371	182	96	72	293	132	244	137	124	212	196	425
MoA_hc70	206	346	320	255	319	461	399	437	280	369	295	449	327	401	431	468	424	467	331	320	311	308	279	254	467	257	360	403	422	384	165	306	416	452	399	375	444	417	445	178	161	460	319	315	284	222	363	280	293
MoA_hc71	247	238	168	180	227	123	350	274	378	190	315	313	287	129	450	267	139	267	175	382	406	341	402	381	295	396	377	362	358	313	261	196	97	197	348	281	335	305	404	418	163	267	325	103	431	176	175	355	226
MoA_hc72	467	399	426	436	455	454	325	301	266	449	419	454	403	381	308	418	463	456	481	454	266	441	411	385	402	379	370	435	452	368	271	441	359	433	447	436	328	464	462	288	456	364	401	471	334	372	288	462	481
MoA_hc73	62	98	131	77	142	150	108	66	136	52	62	67	100	51	150	162	71	113	133	33	102	150	64	88	33	45	76	56	83	65	220	71	186	65	100	104	44	83	68	32	120	47	57	68	160	95	92	41	77
MoA_hc74	181	427	162	400	256	191	319	264	227	334	202	25	261	409	177	276	341	149	48	165	291	104	425	362	360	262	185	144	275	139	211	200	222	182	126	197	387	273	320	239	237	242	256	184	169	272	79	155	197
MoA_hc75	292	335	265	194	439	331	289	257	273	279	342	419	236	389	208	344	417	353	352	302	185	390	307	251	382	329	332	428	307	211	294	448	195	402	219	233	314	414	273	175	317	236	283	181	89	192	107	318	358
MoA_hc76	117	147	114	153	75	20	87	137	145	160	46	186	66	98	59	82	96	46	35	419	393	61	400	305	161	361	285	292	103	225	147	66	81	147	116	125	385	271	185	209	284	221	396	282	76	154	261	203	194
MoA_hc77	17	61	18	57	7	11	11	31	117	66	6	23	49	17	30	25	5	6	11	31	80	1	21	19	6	32	31	12	25	58	55	26	268	6	16	45	18	38	15	130	1	195	1	1	6	127	101	1	8
MoA_hc78	257	267	235	337	338	367	373	399	152	360	274	306	191	279	267	180	137	404	204	435	348	336	257	263	152	363	358	334	191	223	285	160	366	377	274	244	200	205	225	199	223	334	293	442	325	356	190	453	279
MoA_hc79	406	251	362	411	253	269	292	377	351	366	403	288	410	373	294	224	350	294	359	445	421	227	336	412	301	400	367	344	349	207	408	301	198	329	401	393	378	405	276	147	447	356	432	274	268	307	403	415	191
MoA_hc8	172	136	306	114	202	346	117	57	92	240	108	322	119	344	211	100	152	222	300	214	134	159	75	107	79	143	120	110	310	446	391	333	446	285	93	118	222	68	422	87	167	205	409	77	353	469	468	293	169
MoA_hc80	71	34	58	32	49	71	50	54	4	41	8	299	86	34	56	92	91	127	54	42	23	40	31	8	72	183	349	117	12	161	64	12	481	135	139	138	41	196	164	10	3	86	8	148	27	39	118	52	349
MoA_hc81	261	317	275	270	324	301	236	239	244	286	214	386	270	290	228	290	313	330	307	288	233	417	317	265	267	300	305	347	317	285	243	348	334	345	249	316	275	348	341	246	359	279	262	402	232	232	330	300	335
MoA_hc82	95	177	80	172	34	94	175	220	127	117	164	94	135	113	322	136	191	102	76	84	151	78	34	209	98	191	89	27	123	76	85	170	23	107	109	130	65	122	99	156	40	173	56	133	75	78	121	154	92
MoA_hc83	413	433	392	384	462	429	376	357	419	400	351	461	359	415	327	431	441	432	436	356	350	401	370	396	447	440	425	458	426	327	365	451	418	454	374	420	423	434	429	326	431	395	416	386	216	291	309	423	430
MoA_hc84	225	189	387	176	164	263	253	420	149	178	137	348	440	307	397	350	202	291	341	372	317	289	188	239	307	366	355	253	241	440	217	250	270	194	422	246	339	309	266	454	306	353	347	264	435	369	266	282	307
MoA_hc85	242	221	256	211	231	223	179	217	276	216	367	238	243	175	247	182	242	177	253	311	308	264	276	235	215	268	302	298	232	127	167	271	219	250	178	172	267	199	189	296	296	145	253	267	206	265	182	336	318
MoA_hc86	355	233	238	325	262	167	375	393	279	250	451	231	358	153	413	339	226	282	237	421	410	340	419	380	310	365	335	286	281	214	265	176	153	253	295	294	296	280	333	295	299	278	381	214	302	326	287	381	188
MoA_hc87	301	298	335	295	244	266	477	349	344	205	251	337	329	276	433	332	180	298	276	336	453	296	333	155	304	403	399	294	376	443	346	162	228	191	436	266	311	431	192	285	278	248	435	203	363	246	465	267	217
MoA_hc88	336	6	183	70	35	353	26	132	212	44	345	209	62	28	186	32	31	406	465	29	9	99	23	53	59	161	191	17	115	77	170	37	285	151	470	286	24	92	30	416	382	38	304	247	441	190	224	471	428
MoA_hc89	233	242	237	220	167	255	174	106	185	197	175	208	177	376	170	161	179	133	161	335	335	145	306	238	181	314	258	220	240	210	326	140	393	205	215	249	270	242	188	245	78	194	276	263	178	189	329	272	187
MoA_hc9	412	271	440	443	290	262	354	392	443	456	406	353	424	335	315	271	356	297	433	401	439	351	418	337	370	415	452	297	367	386	345	391	385	405	421	397	351	425	371	440	423	323	408	461	373	409	436	385	466
MoA_hc90	477	79	417	329	383	388	63	98	128	352	377	291	458	336	472	282	396	448	344	437	480	117	121	99	439	456	387	336	244	406	498	128	127	473	439	488	303	456	355	44	64	471	357	111	126	70	110	63	321
MoA_hc91	386	279	408	155	407	334	303	340	72	391	155	279	246	236	375	246	170	344	383	410	280	431	214	349	284	416	457	394	263	421	355	217	403	381	412	307	342	315	395	391	256	307	365	324	446	310	416	386	112
MoA_hc92	153	107	155	298	52	102	144	139	331	260	337	216	163	285	171	131	281	89	196	79	129	130	281	242	238	111	115	120	186	119	289	165	116	142	159	175	172	191	140	181	249	98	124	173	103	249	156	174	257
MoA_hc93	22	41	11	173	159	8	89	41	479	102	184	8	13	332	115	77	19	8	8	6	418	239	420	158	61	122	6	14	109	79	162	39	150	399	9	141	8	281	65	304	75	22	350	321	32	151	85	330	36
MoA_hc94	51	87	35	168	86	32	9	21	99	235	237	21	16	114	20	10	57	69	37	9	21	34	198	61	92	6	15	28	31	6	73	439	1	397	36	92	55	33	6	94	235	40	27	37	25	56	61	31	352
MoA_hc95	53	59	6	72	162	131	92	154	289	39	39	1	25	76	351	358	22	87	6	68	449	327	245	67	125	27	13	10	69	8	471	6	73	248	78	180	6	22	1	6	25	25	470	18	114	32	63	12	6
MoA_hc96	304	331	326	204	367	230	404	446	190	135	254	382	415	261	364	425	333	310	355	135	207	323	313	311	325	296	176	383	379	393	329	291	412	359	341	346	249	284	297	143	384	251	289	270	473	147	344	170	270
MoA_hc97	356	414	200	261	310	420	408	455	410	416	428	440	318	392	422	360	247	258	244	195	430	267	342	435	351	125	146	405	164	397	448	279	292	271	222	400	460	332	311	360	174	462	387	444	455	443	236	475	446
MoA_hc98	96	192	116	97	99	133	168	172	109	181	95	232	70	222	100	137	120	187	127	129	96	48	82	167	171	87	60	104	117	187	67	92	172	114	110	86	82	112	121	101	95	92	118	59	108	141	122	84	100
MoA_hc99	137	477	172	242	344	218	215	221	358	162	165	308	178	271	118	124	147	202	179	88	395	310	156	197	205	186	232	201	159	130	431	191	491	280	84	186	395	160	104	369	204	131	159	258	348	129	369	92	206
[truncated: 47 more columns]
