# Supplementary material for: BRCA-Monet: a breast cancer specific drug treatment mode-of-action network for treatment effective prediction using large scale microarray database
Source: BMC Syst Biol. 2013 Dec 9;7(Suppl 5):S5. doi: 10.1186/1752-0509-7-S5-S5 (PMC4029357; doi:10.1186/1752-0509-7-S5-S5)
Supplement: Additional file 5 — Detailed BRCA-MoNet prediction result for breast cancer patient microarray dataset. [file 1752-0509-7-S5-S5-S5.xlsx]

## Sheet: Sheet1
BMS754807 prediciton
Rank	Drug	Mean Expression	Corresponding Cluster
1	valproic acid	0.159748	BRCA_MoA37
2	clobetasol	0.142458	BRCA_MoA37
3	labetalol	0.110684	BRCA_MoA37
4	tiapride	0.104771	BRCA_MoA37
5	cinchonine	0.0173539	BRCA_MoA37
6	imipenem	-0.00274249	BRCA_MoA37
7	norfloxacin	-0.0940683	BRCA_MoA37
8	idazoxan	0.158088	BRCA_MoA12
9	nordihydroguaiaretic acid	0.0803106	BRCA_MoA12
10	carmustine	0.0287932	BRCA_MoA12
11	15-delta prostaglandin J2	0.0215154	BRCA_MoA12
12	5155877	-0.00439565	BRCA_MoA12
13	5194442	-0.0129397	BRCA_MoA12
14	dioxybenzone	-0.0431164	BRCA_MoA12
15	C-75	-0.049293	BRCA_MoA12
16	(+)-chelidonine	0.15705	BRCA_MoA1
17	prochlorperazine	0.0321929	BRCA_MoA1
18	erastin	0.00235655	BRCA_MoA1
19	famprofazone	-0.0223889	BRCA_MoA1
20	clotrimazole	-0.0236073	BRCA_MoA1
21	benfluorex	-0.0273933	BRCA_MoA1
22	clorgiline	-0.0304394	BRCA_MoA1
23	PHA-00851261E	0.153168	BRCA_MoA40
24	citiolone	-0.020879	BRCA_MoA40
25	indapamide	-0.0647001	BRCA_MoA40
26	mexiletine	-0.0735963	BRCA_MoA40
27	nocodazole	0.146533	BRCA_MoA35
28	PF-00562151-00	0.0291209	BRCA_MoA35
29	mebendazole	0.0190345	BRCA_MoA35
30	promazine	-0.00976992	BRCA_MoA35
31	prasterone	-0.0117266	BRCA_MoA35
32	testosterone	-0.0145738	BRCA_MoA35
33	butoconazole	-0.024383	BRCA_MoA35
34	butyl hydroxybenzoate	-0.0307243	BRCA_MoA35
35	PF-00875133-00	-0.0324327	BRCA_MoA35
36	PF-01378883-00	-0.0364405	BRCA_MoA35
37	tracazolate	-0.0366936	BRCA_MoA35
38	10-methoxyharmalan	0.144035	BRCA_MoA11
39	arcaine	0.0162396	BRCA_MoA11
40	foliosidine	-0.0344339	BRCA_MoA11
41	dequalinium chloride	0.116504	BRCA_MoA54
42	abamectin	0.00870297	BRCA_MoA54
43	naftifine	0.0056591	BRCA_MoA54
44	syrosingopine	-0.00325013	BRCA_MoA54
45	meclozine	-0.00844044	BRCA_MoA54
46	valinomycin	-0.0117546	BRCA_MoA54
47	mifepristone	-0.0120166	BRCA_MoA54
48	benzamil	-0.014482	BRCA_MoA54
49	gossypol	-0.0291707	BRCA_MoA54
50	rescinnamine	-0.0540837	BRCA_MoA54
51	levcycloserine	0.113444	BRCA_MoA2
52	(-)-MK-801	0.0864816	BRCA_MoA2
53	rilmenidine	0.0645393	BRCA_MoA2
54	famotidine	0.0583523	BRCA_MoA2
55	methoxsalen	-0.0373755	BRCA_MoA2
56	loperamide	0.111814	BRCA_MoA41
57	metergoline	0.0357989	BRCA_MoA41
58	pizotifen	0.0326561	BRCA_MoA41
59	monensin	0.0223019	BRCA_MoA41
60	norcyclobenzaprine	0.0155247	BRCA_MoA41
61	nortriptyline	0.0117068	BRCA_MoA41
62	clomipramine	0.0103076	BRCA_MoA41
63	tetrandrine	0.00501751	BRCA_MoA41
64	cyproheptadine	0.00426341	BRCA_MoA41
65	penbutolol	0.000809697	BRCA_MoA41
66	terconazole	-0.0094216	BRCA_MoA41
67	flunisolide	0.111537	BRCA_MoA66
68	medrysone	0.10299	BRCA_MoA66
69	dilazep	0.0333328	BRCA_MoA66
70	pentoxifylline	-0.0346818	BRCA_MoA66
71	oxybuprocaine	-0.0651969	BRCA_MoA66
72	spironolactone	0.111385	BRCA_MoA24
73	trichostatin A	0.0465265	BRCA_MoA24
74	rifabutin	0.00707141	BRCA_MoA24
75	CP-690334-01	-0.00213658	BRCA_MoA24
76	vorinostat	-0.00359608	BRCA_MoA24
77	roxithromycin	0.108705	BRCA_MoA3
78	metronidazole	0.0490746	BRCA_MoA3
79	ramipril	0.0489763	BRCA_MoA3
80	guanfacine	0.0313293	BRCA_MoA3
81	(-)-isoprenaline	0.0308035	BRCA_MoA3
82	scopolamine	0.02501	BRCA_MoA3
83	Prestwick-983	0.107223	BRCA_MoA22
84	CP-320650-01	0.105882	BRCA_MoA22
85	cyclic adenosine monophosphate	0.0382144	BRCA_MoA22
86	serotonin	0.02256	BRCA_MoA22
87	piperacillin	0.00172099	BRCA_MoA22
88	naproxen	-0.0142825	BRCA_MoA22
89	scoulerine	0.106645	BRCA_MoA59
90	paclitaxel	0.0409936	BRCA_MoA59
91	vinblastine	0.0241607	BRCA_MoA59
92	podophyllotoxin	0.0147511	BRCA_MoA59
93	parbendazole	0.00714002	BRCA_MoA59
94	vinburnine	0.00614286	BRCA_MoA59
95	colchicine	0.0033861	BRCA_MoA59
96	albendazole	-0.0040507	BRCA_MoA59
97	maprotiline	0.105721	BRCA_MoA44
98	metixene	0.0223157	BRCA_MoA44
99	clemastine	0.00682362	BRCA_MoA44
100	propafenone	0.00501037	BRCA_MoA44
101	piperacetazine	-0.00233127	BRCA_MoA44
102	Prestwick-559	-0.00263882	BRCA_MoA44
103	fluvoxamine	-0.017481	BRCA_MoA44
104	esculetin	0.0997074	BRCA_MoA93
105	cefaclor	-0.007157	BRCA_MoA93
106	benzonatate	-0.0248861	BRCA_MoA93
107	sulindac	0.0956087	BRCA_MoA90
108	omeprazole	0.0617591	BRCA_MoA90
109	lisuride	0.0451375	BRCA_MoA90
110	vitexin	0.0313257	BRCA_MoA90
111	tetrahydroalstonine	0.0261115	BRCA_MoA90
112	leflunomide	0.0237147	BRCA_MoA90
113	lansoprazole	0.0158963	BRCA_MoA90
114	quercetin	0.00910455	BRCA_MoA90
115	fludrocortisone	0.0853317	BRCA_MoA79
116	velnacrine	0.0120389	BRCA_MoA79
117	tacrolimus	-0.0179667	BRCA_MoA79
118	ascorbic acid	0.0846334	BRCA_MoA39
119	PHA-00767505E	-0.00416809	BRCA_MoA39
120	ketanserin	-0.0070225	BRCA_MoA39
121	nitrofural	-0.0663149	BRCA_MoA39
122	flupentixol	0.0784902	BRCA_MoA91
123	desipramine	0.00387365	BRCA_MoA91
124	metitepine	0.00180844	BRCA_MoA91
125	corticosterone	-0.0111054	BRCA_MoA91
126	methylbenzethonium chloride	-0.0196424	BRCA_MoA91
127	tonzonium bromide	-0.0208392	BRCA_MoA91
128	homochlorcyclizine	-0.0244893	BRCA_MoA91
129	dosulepin	-0.0305455	BRCA_MoA91
130	benzethonium chloride	-0.032541	BRCA_MoA91
131	chlorhexidine	0.0784726	BRCA_MoA16
132	nicardipine	0.00767609	BRCA_MoA16
133	clioquinol	-0.0633145	BRCA_MoA16
134	corynanthine	0.0749118	BRCA_MoA13
135	phenelzine	0.058372	BRCA_MoA13
136	gramine	0.0498958	BRCA_MoA13
137	hydralazine	0.0215549	BRCA_MoA13
138	3-acetylcoumarin	0.0128308	BRCA_MoA13
139	apomorphine	0.0101781	BRCA_MoA13
140	fluvastatin	-0.0150593	BRCA_MoA13
141	loxapine	-0.0276608	BRCA_MoA13
142	Prestwick-674	0.0640969	BRCA_MoA46
143	levothyroxine sodium	0.0037283	BRCA_MoA46
144	metformin	0.0590738	BRCA_MoA31
145	celecoxib	0.00588995	BRCA_MoA31
146	LM-1685	-0.08168	BRCA_MoA31
147	antimycin A	0.0580275	BRCA_MoA73
148	ethaverine	0.0478103	BRCA_MoA73
149	clofazimine	0.0163159	BRCA_MoA73
150	berberine	0.00947724	BRCA_MoA73
151	sertaconazole	0.0021454	BRCA_MoA73
152	flunarizine	-0.00189464	BRCA_MoA73
153	fenofibrate	-0.0038338	BRCA_MoA73
154	rotenone	-0.0109381	BRCA_MoA73
155	clofilium tosylate	-0.0468614	BRCA_MoA73
156	arachidonic acid	0.0570975	BRCA_MoA76
157	genistein	-0.00535986	BRCA_MoA76
158	thioperamide	0.0527667	BRCA_MoA74
159	equilin	-0.0139762	BRCA_MoA74
160	estriol	-0.0236176	BRCA_MoA74
161	nitrendipine	-0.0249811	BRCA_MoA74
162	pridinol	-0.0261004	BRCA_MoA74
163	pregnenolone	-0.10117	BRCA_MoA74
164	tretinoin	0.0525619	BRCA_MoA88
165	isotretinoin	0.0167469	BRCA_MoA88
166	0173570-0000	0.0498416	BRCA_MoA4
167	isoetarine	0.000502666	BRCA_MoA4
168	bromocriptine	-0.062066	BRCA_MoA4
169	riluzole	-0.062487	BRCA_MoA4
170	isocarboxazid	0.0467369	BRCA_MoA62
171	nicotinic acid	0.00947942	BRCA_MoA62
172	allantoin	-0.0201917	BRCA_MoA62
173	ethotoin	0.0460378	BRCA_MoA14
174	3-nitropropionic acid	0.00528114	BRCA_MoA14
175	protoveratrine A	-0.00101095	BRCA_MoA14
176	trimetazidine	-0.00930134	BRCA_MoA14
177	pramocaine	-0.0131556	BRCA_MoA14
178	sulfadimidine	0.0419523	BRCA_MoA78
179	flecainide	0.00594256	BRCA_MoA78
180	cinchonidine	0.0415301	BRCA_MoA36
181	halofantrine	0.039906	BRCA_MoA36
182	hydroquinine	0.0150973	BRCA_MoA36
183	quinidine	-0.0141881	BRCA_MoA36
184	amodiaquine	0.0412643	BRCA_MoA47
185	Prestwick-685	0.0165138	BRCA_MoA47
186	bretylium tosilate	0.0388762	BRCA_MoA104
187	epivincamine	0.0221403	BRCA_MoA104
188	convolamine	0.0159285	BRCA_MoA104
189	folic acid	0.0100536	BRCA_MoA104
190	mephentermine	0.0376936	BRCA_MoA63
191	cimetidine	0.0358398	BRCA_MoA63
192	alpha-ergocryptine	0.0221186	BRCA_MoA63
193	dicoumarol	0.00116342	BRCA_MoA63
194	eticlopride	0.0362683	BRCA_MoA17
195	5707885	0.0257952	BRCA_MoA17
196	isoconazole	0.00862417	BRCA_MoA17
197	lynestrenol	0.00267051	BRCA_MoA17
198	pimozide	0.00261725	BRCA_MoA17
199	dicycloverine	0.00073065	BRCA_MoA17
200	proadifen	-0.000833367	BRCA_MoA17
201	chlorcyclizine	-0.00128507	BRCA_MoA17
202	econazole	-0.00171621	BRCA_MoA17
203	chlorprothixene	-0.00235717	BRCA_MoA17
204	azacyclonol	-0.00333441	BRCA_MoA17
205	oxybutynin	-0.00728698	BRCA_MoA17
206	quinisocaine	-0.0156091	BRCA_MoA17
207	drofenine	-0.0168268	BRCA_MoA17
208	guaifenesin	0.0361583	BRCA_MoA7
209	0317956-0000	0.0210986	BRCA_MoA7
210	0198306-0000	0.0106238	BRCA_MoA7
211	staurosporine	0.0359878	BRCA_MoA70
212	ellipticine	0.0197476	BRCA_MoA70
213	monastrol	0.0359463	BRCA_MoA80
214	raloxifene	0.0175439	BRCA_MoA80
215	fulvestrant	0.0122889	BRCA_MoA80
216	dehydrocholic acid	0.0336082	BRCA_MoA19
217	nifurtimox	0.00774606	BRCA_MoA19
218	glafenine	0.00745605	BRCA_MoA19
219	benzthiazide	-0.0341648	BRCA_MoA19
220	AG-013608	-0.0389359	BRCA_MoA19
221	trifluoperazine	0.03234	BRCA_MoA97
222	pimethixene	0.0148292	BRCA_MoA97
223	triflupromazine	0.0111751	BRCA_MoA97
224	puromycin	0.00201495	BRCA_MoA97
225	parthenolide	-0.00415966	BRCA_MoA97
226	thioridazine	-0.0136627	BRCA_MoA97
227	phenoxybenzamine	-0.0212876	BRCA_MoA97
228	pyrvinium	-0.0236605	BRCA_MoA97
229	troglitazone	-0.0333233	BRCA_MoA97
230	coralyne	0.0319824	BRCA_MoA68
231	amitriptyline	0.0218652	BRCA_MoA68
232	amoxapine	0.00154133	BRCA_MoA68
233	CP-645525-01	0.031588	BRCA_MoA23
234	terazosin	0.00207395	BRCA_MoA23
235	thioproperazine	0.000661366	BRCA_MoA23
236	nicergoline	-0.00396055	BRCA_MoA23
237	succinylsulfathiazole	0.0315494	BRCA_MoA92
238	benzocaine	0.0293792	BRCA_MoA92
239	sulfadimethoxine	0.0158205	BRCA_MoA92
240	cefamandole	-0.00271503	BRCA_MoA92
241	calcium folinate	-0.00428186	BRCA_MoA92
242	diethylstilbestrol	0.0311573	BRCA_MoA61
243	dienestrol	0.00372963	BRCA_MoA61
244	hexestrol	0.000280253	BRCA_MoA61
245	harmol	0.0301515	BRCA_MoA55
246	harmine	0.0071491	BRCA_MoA55
247	chrysin	0.00505135	BRCA_MoA55
248	luteolin	-0.00389106	BRCA_MoA55
249	acacetin	-0.0238953	BRCA_MoA55
250	apigenin	-0.0248567	BRCA_MoA55
251	nifedipine	-0.0320908	BRCA_MoA55
252	alpha-estradiol	0.0298782	BRCA_MoA64
253	estradiol	0.0169791	BRCA_MoA64
254	estropipate	0.0111563	BRCA_MoA64
255	epitiostanol	0.0100335	BRCA_MoA64
256	nefopam	0.00772369	BRCA_MoA64
257	etynodiol	0.00677378	BRCA_MoA64
258	aminophylline	0.00624535	BRCA_MoA64
259	levonorgestrel	0.00456732	BRCA_MoA64
260	naringenin	-0.00662315	BRCA_MoA64
261	lorglumide	-0.00766149	BRCA_MoA64
262	norethisterone	-0.0112125	BRCA_MoA64
263	estrone	-0.0116816	BRCA_MoA64
264	ethisterone	-0.0143991	BRCA_MoA64
265	noretynodrel	-0.0157533	BRCA_MoA64
266	epiandrosterone	-0.0322813	BRCA_MoA64
267	megestrol	-0.0351823	BRCA_MoA64
268	kaempferol	-0.0413802	BRCA_MoA64
269	oxybenzone	-0.0496598	BRCA_MoA64
270	vanoxerine	0.0288196	BRCA_MoA83
271	ticlopidine	0.014582	BRCA_MoA83
272	lycorine	0.0124047	BRCA_MoA83
273	digitoxigenin	0.00730925	BRCA_MoA83
274	azacitidine	0.00567546	BRCA_MoA83
275	primaquine	0.0022976	BRCA_MoA83
276	thioguanosine	6.99423e-06	BRCA_MoA83
277	digoxigenin	-0.000257169	BRCA_MoA83
278	cicloheximide	-0.00317073	BRCA_MoA83
279	lanatoside C	-0.00586858	BRCA_MoA83
280	bisacodyl	-0.0060501	BRCA_MoA83
281	thapsigargin	-0.00652989	BRCA_MoA83
282	helveticoside	-0.00716714	BRCA_MoA83
283	proscillaridin	-0.0131852	BRCA_MoA83
284	digoxin	-0.015133	BRCA_MoA83
285	ouabain	-0.0156309	BRCA_MoA83
286	PHA-00745360	0.0269221	BRCA_MoA18
287	NU-1025	0.0078684	BRCA_MoA18
288	6-bromoindirubin-3-oxime	-0.0258648	BRCA_MoA18
289	imipramine	0.0267399	BRCA_MoA20
290	chlorpromazine	0.0256907	BRCA_MoA20
291	dexpanthenol	-0.0193522	BRCA_MoA20
292	bepridil	0.0267297	BRCA_MoA96
293	cloperastine	0.00436356	BRCA_MoA96
294	fendiline	-0.00317001	BRCA_MoA96
295	furaltadone	-0.0161109	BRCA_MoA96
296	boldine	0.0260906	BRCA_MoA103
297	ceforanide	0.0213003	BRCA_MoA103
298	clozapine	0.0253532	BRCA_MoA101
299	fluoxetine	0.00271708	BRCA_MoA101
300	biperiden	-0.010502	BRCA_MoA101
301	cefalexin	-0.0150482	BRCA_MoA101
302	pirenperone	-0.024076	BRCA_MoA101
303	zidovudine	-0.0369788	BRCA_MoA101
304	tolbutamide	0.0253132	BRCA_MoA108
305	vincamine	-0.000135551	BRCA_MoA108
306	resveratrol	0.0240048	BRCA_MoA29
307	pyrimethamine	0.021828	BRCA_MoA29
308	trifluridine	0.0185707	BRCA_MoA29
309	hycanthone	0.0175808	BRCA_MoA29
310	mycophenolic acid	0.0119985	BRCA_MoA29
311	ciclopirox	0.0111927	BRCA_MoA29
312	daunorubicin	0.00503225	BRCA_MoA29
313	etoposide	0.00192212	BRCA_MoA29
314	methotrexate	-0.000218767	BRCA_MoA29
315	monobenzone	-0.0101886	BRCA_MoA29
316	spiramycin	0.0239565	BRCA_MoA100
317	pempidine	0.0102536	BRCA_MoA100
318	proglumide	-0.0444467	BRCA_MoA100
319	levomepromazine	0.0222382	BRCA_MoA34
320	dihydroergocristine	-0.00364025	BRCA_MoA34
321	ciclosporin	-0.0311092	BRCA_MoA34
322	lasalocid	-0.0593929	BRCA_MoA34
323	cobalt chloride	0.0219407	BRCA_MoA50
324	deferoxamine	0.0128239	BRCA_MoA50
325	ifosfamide	0.0217406	BRCA_MoA84
326	xylazine	-0.00902347	BRCA_MoA84
327	tomatidine	-0.0134613	BRCA_MoA84
328	ursolic acid	0.0215165	BRCA_MoA98
329	solanine	0.0135545	BRCA_MoA98
330	protriptyline	0.00790661	BRCA_MoA98
331	zuclopenthixol	0.000149569	BRCA_MoA98
332	perphenazine	8.45995e-05	BRCA_MoA98
333	beta-escin	-0.039181	BRCA_MoA98
334	Prestwick-864	0.0202356	BRCA_MoA49
335	clemizole	0.0200283	BRCA_MoA49
336	bephenium hydroxynaphthoate	0.00327182	BRCA_MoA49
337	atractyloside	-0.0127641	BRCA_MoA49
338	dantrolene	-0.0333359	BRCA_MoA49
339	morantel	0.0198282	BRCA_MoA94
340	mecamylamine	0.00641591	BRCA_MoA94
341	trimethadione	0.0196139	BRCA_MoA30
342	clindamycin	0.0148981	BRCA_MoA30
343	carteolol	-0.0105223	BRCA_MoA30
344	selegiline	-0.0135112	BRCA_MoA30
345	tenoxicam	-0.0272484	BRCA_MoA30
346	tiaprofenic acid	-0.0380683	BRCA_MoA30
347	propylthiouracil	-0.0464238	BRCA_MoA30
348	L-methionine sulfoximine	-0.057473	BRCA_MoA30
349	proguanil	0.0182336	BRCA_MoA102
350	fluticasone	0.0178913	BRCA_MoA28
351	chlorpropamide	0.00478916	BRCA_MoA28
352	nadolol	-0.012436	BRCA_MoA28
353	glycopyrronium bromide	0.0174602	BRCA_MoA42
354	iopamidol	0.00420773	BRCA_MoA42
355	PNU-0251126	-0.00596989	BRCA_MoA42
356	rifampicin	-0.0291747	BRCA_MoA42
357	flumetasone	0.0173702	BRCA_MoA53
358	demeclocycline	0.00576439	BRCA_MoA53
359	fluocinonide	-0.00485653	BRCA_MoA53
360	terfenadine	0.0169485	BRCA_MoA81
361	hexetidine	0.0151773	BRCA_MoA81
362	clomifene	0.0108287	BRCA_MoA81
363	fluspirilene	0.00645313	BRCA_MoA81
364	tribenoside	0.00292947	BRCA_MoA81
365	sulconazole	0.00287094	BRCA_MoA81
366	miconazole	0.000253475	BRCA_MoA81
367	prenylamine	-0.00280757	BRCA_MoA81
368	suloctidil	-0.0053006	BRCA_MoA81
369	astemizole	-0.00658763	BRCA_MoA81
370	perhexiline	-0.0105021	BRCA_MoA81
371	niclosamide	-0.0155021	BRCA_MoA81
372	profenamine	-0.0227254	BRCA_MoA81
373	ivermectin	-0.048739	BRCA_MoA81
374	metamizole sodium	0.0166867	BRCA_MoA87
375	eucatropine	0.0149483	BRCA_MoA87
376	bendroflumethiazide	-0.0423222	BRCA_MoA87
377	idoxuridine	0.0165274	BRCA_MoA82
378	dexamethasone	0.0161603	BRCA_MoA43
379	Prestwick-1100	0.00194477	BRCA_MoA43
380	dyclonine	0.0160642	BRCA_MoA69
381	oxolamine	0.00887703	BRCA_MoA69
382	0179445-0000	0.015576	BRCA_MoA5
383	GW-8510	0.00106955	BRCA_MoA5
384	camptothecin	0.000752403	BRCA_MoA5
385	doxorubicin	-0.0029457	BRCA_MoA5
386	mitoxantrone	-0.00440954	BRCA_MoA5
387	0175029-0000	-0.012897	BRCA_MoA5
388	H-7	-0.0231246	BRCA_MoA5
389	irinotecan	-0.026651	BRCA_MoA5
390	emetine	0.0155359	BRCA_MoA72
391	propofol	0.00433722	BRCA_MoA72
392	cephaeline	0.00352961	BRCA_MoA72
393	felodipine	-0.00385328	BRCA_MoA72
394	anisomycin	-0.0091445	BRCA_MoA72
395	mefloquine	-0.0103038	BRCA_MoA72
396	tamoxifen	-0.0202718	BRCA_MoA72
397	pipenzolate bromide	0.0152805	BRCA_MoA85
398	zomepirac	-0.0097152	BRCA_MoA85
399	iopromide	-0.0124711	BRCA_MoA85
400	arachidonyltrifluoromethane	0.0141725	BRCA_MoA77
401	sodium phenylbutyrate	0.00384389	BRCA_MoA77
402	orlistat	0.0139397	BRCA_MoA51
403	pioglitazone	0.0072901	BRCA_MoA51
404	SC-560	0.000889607	BRCA_MoA51
405	STOCK1N-28457	-0.00493266	BRCA_MoA51
406	terguride	0.0117001	BRCA_MoA60
407	debrisoquine	-0.0513051	BRCA_MoA60
408	skimmianine	-0.0554587	BRCA_MoA60
409	diphenhydramine	-0.0793639	BRCA_MoA60
410	pralidoxime	-0.107528	BRCA_MoA60
411	alcuronium chloride	-0.111896	BRCA_MoA60
412	lomustine	0.0115305	BRCA_MoA27
413	semustine	0.00325551	BRCA_MoA27
414	withaferin A	-0.00981818	BRCA_MoA27
415	F0447-0125	-0.0142602	BRCA_MoA27
416	oxyphenbutazone	-0.0220618	BRCA_MoA27
417	nifuroxazide	-0.0320498	BRCA_MoA27
418	securinine	-0.0334382	BRCA_MoA27
419	dobutamine	0.0104497	BRCA_MoA33
420	N-acetylmuramic acid	-0.0372346	BRCA_MoA33
421	iohexol	-0.048558	BRCA_MoA33
422	fluphenazine	0.0104085	BRCA_MoA8
423	phenazopyridine	0.00820346	BRCA_MoA8
424	deptropine	0.00470374	BRCA_MoA8
425	alimemazine	-0.0020308	BRCA_MoA8
426	azathioprine	-0.00931577	BRCA_MoA8
427	0297417-0002B	-0.0234044	BRCA_MoA8
428	amiodarone	-0.173217	BRCA_MoA8
429	Prestwick-691	0.00981323	BRCA_MoA48
430	sulfamethoxazole	-0.0112089	BRCA_MoA48
431	arecoline	-0.0148919	BRCA_MoA48
432	remoxipride	-0.0560529	BRCA_MoA48
433	dipyridamole	0.00765889	BRCA_MoA21
434	PNU-0230031	-0.00905843	BRCA_MoA21
435	isradipine	-0.0350113	BRCA_MoA21
436	CP-319743	-0.0980986	BRCA_MoA21
437	eldeline	0.00747637	BRCA_MoA57
438	adenosine phosphate	-0.0137806	BRCA_MoA57
439	tropicamide	-0.0162973	BRCA_MoA57
440	crotamiton	-0.0259662	BRCA_MoA57
441	disopyramide	-0.0374255	BRCA_MoA57
442	dl-alpha tocopherol	-0.058204	BRCA_MoA57
443	haloperidol	0.00687388	BRCA_MoA58
444	butamben	-0.00135207	BRCA_MoA58
445	adrenosterone	-0.00614378	BRCA_MoA58
446	chloropyramine	0.00621697	BRCA_MoA56
447	acetylsalicylsalicylic acid	-0.0132815	BRCA_MoA56
448	diphenylpyraline	-0.0778144	BRCA_MoA56
449	phthalylsulfathiazole	0.00525585	BRCA_MoA71
450	meclofenoxate	-0.00433386	BRCA_MoA71
451	androsterone	-0.0086448	BRCA_MoA71
452	sulfamethoxypyridazine	-0.0158565	BRCA_MoA71
453	papaverine	0.00448318	BRCA_MoA95
454	phenformin	-0.0340223	BRCA_MoA95
455	CP-863187	0.00444214	BRCA_MoA25
456	benfotiamine	0.000201123	BRCA_MoA25
457	Prestwick-642	-0.0186481	BRCA_MoA25
458	quinpirole	-0.0204539	BRCA_MoA25
459	SR-95639A	0.00443441	BRCA_MoA26
460	Chicago Sky Blue 6B	-0.0678568	BRCA_MoA26
461	cinoxacin	0.00379167	BRCA_MoA38
462	etiocholanolone	-0.0368018	BRCA_MoA38
463	tranylcypromine	0.0022171	BRCA_MoA109
464	griseofulvin	0.0019424	BRCA_MoA15
465	methyldopa	-0.00588751	BRCA_MoA15
466	dydrogesterone	-0.0112189	BRCA_MoA15
467	cetirizine	-0.0212893	BRCA_MoA15
468	methoxamine	0.00134405	BRCA_MoA45
469	myricetin	-0.0327158	BRCA_MoA45
470	co-dergocrine mesilate	-0.0517722	BRCA_MoA45
471	sirolimus	0.000751607	BRCA_MoA32
472	wortmannin	0.000390096	BRCA_MoA32
473	LY-294002	-0.0101508	BRCA_MoA32
474	bromperidol	-0.000499504	BRCA_MoA106
475	halcinonide	-0.0486585	BRCA_MoA106
476	fenoprofen	-0.000567728	BRCA_MoA107
477	flunixin	-0.00287271	BRCA_MoA107
478	retrorsine	-0.0122021	BRCA_MoA107
479	buflomedil	-0.0131901	BRCA_MoA107
480	disulfiram	-0.00601806	BRCA_MoA67
481	verteporfin	-0.0164935	BRCA_MoA67
482	mestranol	-0.0474133	BRCA_MoA67
483	lovastatin	-0.00757587	BRCA_MoA75
484	simvastatin	-0.015643	BRCA_MoA75
485	ethoxyquin	-0.0277108	BRCA_MoA75
486	cefadroxil	-0.00772718	BRCA_MoA10
487	metampicillin	-0.00827	BRCA_MoA10
488	methocarbamol	-0.0196402	BRCA_MoA10
489	0316684-0000	-0.00818086	BRCA_MoA9
490	geldanamycin	-0.0086113	BRCA_MoA65
491	thiostrepton	-0.0157485	BRCA_MoA65
492	tanespimycin	-0.019974	BRCA_MoA65
493	alvespimycin	-0.0270578	BRCA_MoA65
494	monorden	-0.00907174	BRCA_MoA6
495	canadine	-0.0302752	BRCA_MoA6
496	bacampicillin	-0.010332	BRCA_MoA86
497	karakoline	-0.0120991	BRCA_MoA89
498	mometasone	-0.0146944	BRCA_MoA99
499	betulinic acid	-0.0251337	BRCA_MoA99
500	betulin	-0.0308129	BRCA_MoA99
501	oxetacaine	-0.0325899	BRCA_MoA99
502	copper sulfate	-0.125563	BRCA_MoA99
503	nabumetone	-0.0255781	BRCA_MoA52
504	cyproterone	-0.0977155	BRCA_MoA52
505	tetraethylenepentamine	-0.141518	BRCA_MoA105
